# Supplementary material for: Two avian Plasmodium species trigger different transcriptional responses on their vector Culex pipiens
Source: Mol Ecol. 2023 Dec 18;34(15):e17240. doi: 10.1111/mec.17240 (PMC12288828; doi:10.1111/mec.17240)
Supplement: Supplementary file 2 — Supplementary Material S2. [file MEC-34-e17240-s004.xlsx]

## Sheet: 24hpe_P.relic vs Control
Gene ID	Product Description	log2FoldChange	padj
CPIJ000814	uncharacterized protein [Source:UniProtKB/TrEMBL	2.27145	0.00221108
CPIJ002154	uncharacterized protein [Source:UniProtKB/TrEMBL	1.82154	0.00884309
CPIJ005108	Cecropin N [Source:UniProtKB/TrEMBL	1.45776	0.00439317
CPIJ019915	alpha-glucosidase, putative	1.25475	3.61814e-05
CPIJ013736	Putative uncharacterized protein [Source:UniProtKB/TrEMBL	1.17201	6.1896e-05
CPIJ006740	uncharacterized protein [Source:UniProtKB/TrEMBL	1.13595	0.00901259
CPIJ000766	unspecified product	1.13431	0.00317663
CPIJ001772	ataxia telangiectasia mutated, putative	1.1321	0.000957144
CPIJ002650	Dolichol-phosphate mannosyltransferase subunit 1 [Source:UniProtKB/TrEMBL	1.10848	0.000957144
CPIJ009076	Mitochondrial NADH-ubiquinone oxidoreductase AGGG subunit [Source:UniProtKB/TrEMBL	1.08227	0.00209586
CPIJ017842	uncharacterized protein [Source:UniProtKB/TrEMBL	1.08163	0.0025516
CPIJ016366	Predicted protein [Source:UniProtKB/TrEMBL	1.08022	0.000790195
CPIJ006893	Myosin light chain kinase [Source:UniProtKB/TrEMBL	1.04961	0.00664909
CPIJ016775	40S ribosomal protein S26 [Source:UniProtKB/TrEMBL	1.02569	5.05323e-06
CPIJ005639	Lethal(2)essential for life protein, l2efl [Source:UniProtKB/TrEMBL	1.00714	0.006291
CPIJ014328	uncharacterized protein [Source:UniProtKB/TrEMBL	1.00037	0.00507467
CPIJ000024	uncharacterized protein [Source:UniProtKB/TrEMBL	0.994657	0.000622742
CPIJ016821	Troponin C [Source:UniProtKB/TrEMBL	0.988426	0.00439317
CPIJ016015	alpha-glucosidase, putative	0.974412	0.00148746
CPIJ014652	serine protease DESC4 precursor	0.970915	0.00457517
CPIJ007539	Uncharacterized protein (Fragment) (Fragment) [Source:UniProtKB/TrEMBL	0.959655	0.00232294
CPIJ019349	Malonyl CoA-acyl carrier protein transacylase [Source:UniProtKB/TrEMBL	0.954486	0.00584829
CPIJ015049	Putative uncharacterized protein [Source:UniProtKB/TrEMBL	0.95314	0.00269063
CPIJ014293	ubiquitin specific protease 2, putative	0.949641	0.00383148
CPIJ004973	uncharacterized protein [Source:UniProtKB/TrEMBL	0.922317	0.00142042
CPIJ004234	uncharacterized protein [Source:UniProtKB/TrEMBL	0.919831	0.00103361
CPIJ002076	Aspartyl/asparaginyl beta-hydroxylase [Source:UniProtKB/TrEMBL	0.89889	0.00409087
CPIJ000413	uncharacterized protein [Source:UniProtKB/TrEMBL	0.897737	0.00708849
CPIJ013882	Heat shock protein 67B2 [Source:UniProtKB/TrEMBL	0.893662	0.000551255
CPIJ007098	ubiquitin-fold modifier 1 precursor	0.887195	0.00325716
CPIJ040897	unspecified product	0.876703	0.00492913
CPIJ014325	uncharacterized protein [Source:UniProtKB/TrEMBL	0.873449	0.00202335
CPIJ017123	Myosin light chain 2 [Source:UniProtKB/TrEMBL	0.87206	0.00860932
CPIJ017046	cgmp-dependent 3,5-cyclic phosphodiesterase	0.861959	0.0041293
CPIJ018192	uncharacterized protein [Source:UniProtKB/TrEMBL	0.8579	0.00632556
CPIJ009656	uncharacterized protein [Source:UniProtKB/TrEMBL	0.85777	0.00100471
CPIJ001203	Ash1l protein [Source:UniProtKB/TrEMBL	0.847944	0.000115813
CPIJ017358	cysteine-rich protein, putative	0.83694	0.00456803
CPIJ008540	Muscle-specific protein 20 [Source:UniProtKB/TrEMBL	0.813498	0.00515237
CPIJ002148	Phenylalanine-4-hydroxylase [Source:UniProtKB/TrEMBL	0.794407	0.000248645
CPIJ011052	uncharacterized protein [Source:UniProtKB/TrEMBL	0.785927	0.00151543
CPIJ019873	Mitochondrial brown fat uncoupling protein [Source:UniProtKB/TrEMBL	0.78262	0.00068163
CPIJ014598	uncharacterized protein [Source:UniProtKB/TrEMBL	0.780462	0.00997889
CPIJ002196	Lysine-specific histone demethylase [Source:UniProtKB/TrEMBL	0.777411	0.00632556
CPIJ002643	CDNA sequence, putative	0.777025	0.00993419
CPIJ003094	uncharacterized protein [Source:UniProtKB/TrEMBL	0.768061	2.07892e-07
CPIJ010881	uncharacterized protein [Source:UniProtKB/TrEMBL	0.74344	0.00147921
CPIJ002317	uncharacterized protein [Source:UniProtKB/TrEMBL	0.726404	0.000829621
CPIJ002645	uncharacterized protein [Source:UniProtKB/TrEMBL	0.724546	0.0046299
CPIJ017646	prostatic acid phosphatase precursor	0.719935	0.00418959
CPIJ013530	uncharacterized protein [Source:UniProtKB/TrEMBL	0.711308	0.000919455
CPIJ008951	Lupus la ribonucleoprotein [Source:UniProtKB/TrEMBL	0.703351	0.00733291
CPIJ009762	Pyridoxal phosphate phosphatase phospho2 [Source:UniProtKB/TrEMBL	0.700882	0.00194369
CPIJ008085	Ttc19 protein [Source:UniProtKB/TrEMBL	0.700405	0.0084091
CPIJ019919	Cnot1 protein [Source:UniProtKB/TrEMBL	0.693315	0.00892107
CPIJ005611	Tumor suppressor candidate 3 [Source:UniProtKB/TrEMBL	0.693207	0.00286686
CPIJ004778	ER protein reticulon	0.689715	0.000654766
CPIJ003519	uncharacterized protein [Source:UniProtKB/TrEMBL	0.686549	0.000109809
CPIJ011568	uncharacterized protein [Source:UniProtKB/TrEMBL	0.6713	0.00194369
CPIJ007688	E1a binding protein P400 [Source:UniProtKB/TrEMBL	0.669592	0.00209586
CPIJ015480	uncharacterized protein [Source:UniProtKB/TrEMBL	0.667197	0.000443063
CPIJ013364	Tropomyosin invertebrate [Source:UniProtKB/TrEMBL	0.664269	0.00817309
CPIJ012910	Eaf6 [Source:UniProtKB/TrEMBL	0.654294	0.00335827
CPIJ008262	39S ribosomal protein L15, mitochondrial [Source:UniProtKB/TrEMBL	0.651351	3.93199e-05
CPIJ003788	Tata-box binding protein [Source:UniProtKB/TrEMBL	0.650982	0.00377014
CPIJ001628	uncharacterized protein [Source:UniProtKB/TrEMBL	0.640789	0.00224366
CPIJ010718	uncharacterized protein [Source:UniProtKB/TrEMBL	0.635168	0.00028958
CPIJ013118	uncharacterized protein [Source:UniProtKB/TrEMBL	0.631637	0.00886014
CPIJ013995	uncharacterized protein [Source:UniProtKB/TrEMBL	0.592972	0.00544492
CPIJ009395	Speckle-type poz protein [Source:UniProtKB/TrEMBL	0.570643	0.00542053
CPIJ007855	Zinc finger protein 667 [Source:UniProtKB/TrEMBL	0.560133	0.000943349
CPIJ003533	uncharacterized protein [Source:UniProtKB/TrEMBL	0.560102	0.0024775
CPIJ002884	Zinc finger protein [Source:UniProtKB/TrEMBL	0.555332	0.00929667
CPIJ008863	uncharacterized protein [Source:UniProtKB/TrEMBL	0.554906	0.00424779
CPIJ012120	NF-X1-type zinc finger protein NFXL1 [Source:UniProtKB/TrEMBL	0.545731	0.00678449
CPIJ001060	coagulation factor XI precursor	0.545307	1.60577e-06
CPIJ010110	uncharacterized protein [Source:UniProtKB/TrEMBL	0.538934	0.00325716
CPIJ006879	Tyrosine-protein kinase pr2 [Source:UniProtKB/TrEMBL	0.526511	0.00704705
CPIJ011915	multisynthetase complex, auxiliary protein, p38, putative	0.523859	0.00798625
CPIJ011929	Ubiquinol-cytochrome c reductase complex core protein [Source:UniProtKB/TrEMBL	0.51286	0.000203163
CPIJ015130	beta-1,3-galactosyltransferase	0.511368	0.00404821
CPIJ001713	DNA polymerase alpha subunit B [Source:UniProtKB/TrEMBL	0.505753	0.00709421
CPIJ012031	Eukaryotic translation initiation factor 4e type [Source:UniProtKB/TrEMBL	0.48815	0.00179235
CPIJ006091	Zinc/iron transporter [Source:UniProtKB/TrEMBL	0.488041	0.00953317
CPIJ011192	mixed-lineage leukemia protein	0.474248	0.00710143
CPIJ004991	Peptidyl-prolyl cis-trans isomerase [Source:UniProtKB/TrEMBL	0.467154	0.00935134
CPIJ000420	protein mothers against dpp	0.457633	0.00376901
CPIJ017814	protein transport protein SEC22	0.457195	0.00685817
CPIJ006060	39S ribosomal protein L47, mitochondrial precursor	0.45181	0.00281788
CPIJ008897	uncharacterized protein [Source:UniProtKB/TrEMBL	0.450728	0.00715836
CPIJ003098	uncharacterized protein [Source:UniProtKB/TrEMBL	0.444904	0.00167805
CPIJ002077	Aspartyl/asparaginyl beta-hydroxylase [Source:UniProtKB/TrEMBL	0.441927	0.00122669
CPIJ008882	uncharacterized protein [Source:UniProtKB/TrEMBL	0.434096	0.00892107
CPIJ004574	O-linked N-acetylglucosamine transferase, ogt [Source:UniProtKB/TrEMBL	0.431038	0.00683723
CPIJ000131	uncharacterized protein [Source:UniProtKB/TrEMBL	0.429702	0.00100196
CPIJ007707	uncharacterized protein [Source:UniProtKB/TrEMBL	0.419438	0.00412189
CPIJ007467	uncharacterized protein [Source:UniProtKB/TrEMBL	0.409389	3.19374e-05
CPIJ008396	RAP1B [Source:UniProtKB/TrEMBL	0.405061	0.00333971
CPIJ006792	spaetzle 1B	0.398392	0.00114164
CPIJ004312	uncharacterized protein [Source:UniProtKB/TrEMBL	0.394805	0.0055203
CPIJ007967	Mitochondrial import receptor subunit tom20 [Source:UniProtKB/TrEMBL	0.383901	0.00217208
CPIJ011775	Serpin B6 [Source:UniProtKB/TrEMBL	0.369181	0.000245255
CPIJ012918	uncharacterized protein [Source:UniProtKB/TrEMBL	0.36233	2.18259e-05
CPIJ003148	Cystathionine beta-lyase [Source:UniProtKB/TrEMBL	0.36197	0.00412979
CPIJ003678	U3 small nucleolar ribonucleoprotein protein IMP4 [Source:UniProtKB/TrEMBL	0.34846	0.00945966
CPIJ002554	TFIIA [Source:UniProtKB/TrEMBL	0.342581	0.00713466
CPIJ000743	Heterochromatin protein 1 alpha [Source:UniProtKB/TrEMBL	0.301107	0.00964702
CPIJ003915	chymotrypsin 1 precursor	-7.88809	3.34448e-07
CPIJ004241	Btf [Source:UniProtKB/TrEMBL	-5.94698	0.0087845
CPIJ018205	chymotrypsin-2 precursor	-4.50551	0.0041044
CPIJ007838	chymotrypsin-2 precursor	-4.42502	8.55893e-07
CPIJ006568	Chymotrypsin 1 [Source:UniProtKB/TrEMBL	-4.15895	1.4242e-07
CPIJ016802	Laccase-like multicopper oxidase 1 [Source:UniProtKB/TrEMBL	-3.51726	3.69605e-05
CPIJ010466	Laccase-like multicopper oxidase 1 [Source:UniProtKB/TrEMBL	-3.43014	7.99759e-06
CPIJ003687	elongation of very long chain fatty acids protein 4	-2.92534	0.00290286
CPIJ015711	elongase, putative	-2.82293	2.334e-05
CPIJ012244	Multicopper oxidase [Source:UniProtKB/TrEMBL	-2.77839	0.00817309
CPIJ010465	multicopper oxidase, putative	-2.72414	3.85055e-05
CPIJ018485	vitelline membrane protein homolog	-2.69445	0.000365727
CPIJ008387	Aminopeptidase N [Source:UniProtKB/TrEMBL	-2.60734	0.000109809
CPIJ007624	Choline dehydrogenase [Source:UniProtKB/TrEMBL	-2.48909	8.18689e-10
CPIJ017836	Xanthine dehydrogenase/oxidase [Source:UniProtKB/TrEMBL	-2.3751	0.00123145
CPIJ011097	delta(9)-desaturase, putative	-2.36784	1.86443e-07
CPIJ007472	uncharacterized protein [Source:UniProtKB/TrEMBL	-2.32148	0.00611176
CPIJ007473	uncharacterized protein [Source:UniProtKB/TrEMBL	-2.30692	0.000651291
CPIJ004984	serine proteases 1/2 precursor	-2.1828	0.00492913
CPIJ002747	uncharacterized protein [Source:UniProtKB/TrEMBL	-2.1688	0.00986186
CPIJ011439	proton-coupled amino acid transporter 1	-2.06429	9.17023e-05
CPIJ002367	uncharacterized protein [Source:UniProtKB/TrEMBL	-2.06055	0.00321773
CPIJ007055	SEC14, putative	-2.03402	3.6007e-05
CPIJ002112	serine protease nudel precursor	-2.018	9.95784e-05
CPIJ014660	protease m1 zinc metalloprotease	-1.9318	1.20103e-08
CPIJ000533	uncharacterized protein [Source:UniProtKB/TrEMBL	-1.87109	0.000234478
CPIJ007028	uncharacterized protein [Source:UniProtKB/TrEMBL	-1.86539	1.07385e-05
CPIJ017756	uncharacterized protein [Source:UniProtKB/TrEMBL	-1.81196	0.000173279
CPIJ000752	uncharacterized protein [Source:UniProtKB/TrEMBL	-1.75168	6.85222e-11
CPIJ005456	Bicaudal-c [Source:UniProtKB/TrEMBL	-1.74492	1.76946e-16
CPIJ009642	immunophilin FKBP46, putative	-1.74405	0.000108769
CPIJ005907	uncharacterized protein [Source:UniProtKB/TrEMBL	-1.74278	0.000365727
CPIJ013738	Cytoplasmic polyadenylation element binding protein [Source:UniProtKB/TrEMBL	-1.73742	4.7717e-16
CPIJ010314	uncharacterized protein [Source:UniProtKB/TrEMBL	-1.70735	0.00945966
CPIJ011772	Homeobox protein [Source:UniProtKB/TrEMBL	-1.6524	0.006291
CPIJ005680	Retinal-binding protein [Source:UniProtKB/TrEMBL	-1.60974	0.00036535
CPIJ005535	Short-chain dehydrogenase [Source:UniProtKB/TrEMBL	-1.59351	0.00756098
CPIJ012221	Kinesin-II 95 kDa subunit [Source:UniProtKB/TrEMBL	-1.5864	2.6627e-05
CPIJ011841	cytochrome P450 325E3	-1.58405	0.000262767
CPIJ014005	elongation of very long chain fatty acids protein 1	-1.57639	0.00892107
CPIJ016115	myosin xv, putative	-1.56416	0.000393083
CPIJ007143	uncharacterized protein [Source:UniProtKB/TrEMBL	-1.48121	0.00318639
CPIJ007548	protein Jade-3	-1.47578	8.72774e-05
CPIJ016559	Ubiquitin-activating enzyme E1 [Source:UniProtKB/TrEMBL	-1.4701	2.19056e-05
CPIJ009980	Eukaryotic translation initiation factor 4 gamma [Source:UniProtKB/TrEMBL	-1.45341	3.08804e-09
CPIJ002507	Nuclear receptor co-repressor 1 [Source:UniProtKB/TrEMBL	-1.44619	1.01407e-05
CPIJ013065	Serine/threonine-protein kinase wnk 1,3,4 [Source:UniProtKB/TrEMBL	-1.44564	3.03773e-06
CPIJ020287	uncharacterized protein [Source:UniProtKB/TrEMBL	-1.43939	5.02154e-09
CPIJ004379	Steroid dehydrogenase [Source:UniProtKB/TrEMBL	-1.42517	0.000919455
CPIJ006322	Cytochrome P450 307a1 [Source:UniProtKB/TrEMBL	-1.42389	1.12596e-07
CPIJ020293	uncharacterized protein [Source:UniProtKB/TrEMBL	-1.41725	0.000234156
CPIJ016075	uncharacterized protein [Source:UniProtKB/TrEMBL	-1.40233	0.00497163
CPIJ012902	DEP domain containing 5 (Fragment) [Source:UniProtKB/TrEMBL	-1.38958	0.00549493
CPIJ015190	Homeobox protein pknox1 [Source:UniProtKB/TrEMBL	-1.37733	0.00700125
CPIJ011193	Set domain protein [Source:UniProtKB/TrEMBL	-1.36248	5.75936e-08
CPIJ003722	Aldo-keto reductase [Source:UniProtKB/TrEMBL	-1.33868	0.000198006
CPIJ000196	Steroid receptor-interacting snf2 domain protein [Source:UniProtKB/TrEMBL	-1.33619	1.67764e-07
CPIJ002870	uncharacterized protein [Source:UniProtKB/TrEMBL	-1.30203	3.76205e-14
CPIJ013997	uncharacterized protein [Source:UniProtKB/TrEMBL	-1.29065	1.90222e-07
CPIJ008894	Myosin IIIB [Source:UniProtKB/TrEMBL	-1.28069	3.85595e-05
CPIJ007406	thymus-specific serine protease precursor	-1.27494	0.00945966
CPIJ019023	unspecified product	-1.25972	1.91521e-06
CPIJ009745	Cytoplasmic polyadenylation element binding protein [Source:UniProtKB/TrEMBL	-1.25292	7.41192e-15
CPIJ018532	VWFC domain-containing protein [Source:UniProtKB/TrEMBL	-1.23622	0.00545898
CPIJ001766	uncharacterized protein [Source:UniProtKB/TrEMBL	-1.23006	8.55893e-07
CPIJ008210	uncharacterized protein [Source:UniProtKB/TrEMBL	-1.22925	0.000209949
CPIJ004210	protein FAM38A	-1.20914	0.00230254
CPIJ001684	filamin, putative	-1.2066	1.71261e-05
CPIJ018595	DNA-directed RNA polymerase III subunit 127.6 kDa polypeptide [Source:UniProtKB/TrEMBL	-1.19528	0.00277639
CPIJ013552	Dynamin [Source:UniProtKB/TrEMBL	-1.18265	2.2732e-07
CPIJ006641	uncharacterized protein [Source:UniProtKB/TrEMBL	-1.17693	0.000145541
CPIJ005329	Peroxisomal carnitine O-octanoyltransferase [Source:UniProtKB/TrEMBL	-1.16584	0.00867344
CPIJ012202	Capicua protein [Source:UniProtKB/TrEMBL	-1.16277	6.94132e-12
CPIJ000180	uncharacterized protein [Source:UniProtKB/TrEMBL	-1.1616	0.00614471
CPIJ008799	ATP-dependent Lon protease, putative	-1.16152	0.00550445
CPIJ005869	uncharacterized protein [Source:UniProtKB/TrEMBL	-1.15732	9.99022e-06
CPIJ008611	uncharacterized protein [Source:UniProtKB/TrEMBL	-1.13335	1.6726e-06
CPIJ019946	Adenylate cyclase type 5 [Source:UniProtKB/TrEMBL	-1.13179	0.00127856
CPIJ002673	uncharacterized protein [Source:UniProtKB/TrEMBL	-1.12164	0.00753559
CPIJ010003	T-complex protein 1 subunit gamma [Source:UniProtKB/TrEMBL	-1.12112	2.18941e-07
CPIJ004586	uncharacterized protein [Source:UniProtKB/TrEMBL	-1.1188	0.0034223
CPIJ014691	FK506-binding protein 59	-1.10585	1.17542e-12
CPIJ003313	uncharacterized protein [Source:UniProtKB/TrEMBL	-1.09431	6.55119e-13
CPIJ015175	Predicted protein [Source:UniProtKB/TrEMBL	-1.09383	0.00117543
CPIJ000659	Timeout/timeless-2 [Source:UniProtKB/TrEMBL	-1.09083	7.14623e-09
CPIJ007568	Rap55 [Source:UniProtKB/TrEMBL	-1.08542	2.88479e-11
CPIJ007709	Afadin [Source:UniProtKB/TrEMBL	-1.0773	1.50566e-06
CPIJ001732	uncharacterized protein [Source:UniProtKB/TrEMBL	-1.06725	0.00228775
CPIJ007686	E1a binding protein P400 [Source:UniProtKB/TrEMBL	-1.06474	1.26342e-06
CPIJ001364	uncharacterized protein [Source:UniProtKB/TrEMBL	-1.05106	0.00895416
CPIJ012216	Inositol 1,4,5-trisphosphate receptor [Source:UniProtKB/TrEMBL	-1.04721	0.00753534
CPIJ002268	Gastrula zinc finger protein XLCGF46.1 [Source:UniProtKB/TrEMBL	-1.04154	6.48876e-05
CPIJ014692	Transcriptional regulator ATRX [Source:UniProtKB/TrEMBL	-1.03453	1.02764e-08
CPIJ008439	puromycin-sensitive aminopeptidase	-1.02654	2.15481e-27
CPIJ000112	uncharacterized protein [Source:UniProtKB/TrEMBL	-1.02266	2.19912e-06
CPIJ014512	uncharacterized protein [Source:UniProtKB/TrEMBL	-1.01339	1.16834e-05
CPIJ006670	uncharacterized protein [Source:UniProtKB/TrEMBL	-1.00422	0.00756515
CPIJ004776	glycogen phosphorylase	-1.00351	4.42467e-06
CPIJ008172	uncharacterized protein [Source:UniProtKB/TrEMBL	-1.00327	0.00036217
CPIJ011293	Gamma-tubulin complex component [Source:UniProtKB/TrEMBL	-0.997379	0.00972795
CPIJ012512	ATP-dependent RNA helicase p62 [Source:UniProtKB/TrEMBL	-0.996186	9.35298e-09
CPIJ017147	Kynurenine 3-monooxygenase [Source:UniProtKB/TrEMBL	-0.99594	0.00391252
CPIJ000812	uncharacterized protein [Source:UniProtKB/TrEMBL	-0.99521	7.12697e-06
CPIJ004192	uncharacterized protein [Source:UniProtKB/TrEMBL	-0.988331	3.13861e-05
CPIJ012588	Predicted protein [Source:UniProtKB/TrEMBL	-0.987876	0.00123145
CPIJ008209	uncharacterized protein [Source:UniProtKB/TrEMBL	-0.985214	0.000512651
CPIJ010675	Chromosome region maintenance protein 5/exportin [Source:UniProtKB/TrEMBL	-0.971287	8.18689e-10
CPIJ013413	Receptor tyrosine phosphatase type r2a [Source:UniProtKB/TrEMBL	-0.970898	0.00474413
CPIJ016361	Isoleucyl tRNA synthetase [Source:UniProtKB/TrEMBL	-0.96114	5.93665e-09
CPIJ009489	Ubiquitin ligase E3 [Source:UniProtKB/TrEMBL	-0.956567	1.96151e-06
CPIJ002267	Zinc finger protein [Source:UniProtKB/TrEMBL	-0.956065	0.000645125
CPIJ006280	uncharacterized protein [Source:UniProtKB/TrEMBL	-0.95263	2.88479e-11
CPIJ004189	uncharacterized protein [Source:UniProtKB/TrEMBL	-0.949991	9.17632e-07
CPIJ006376	Tak1 [Source:UniProtKB/TrEMBL	-0.949032	0.000112809
CPIJ008133	Integrator complex subunit 3 [Source:UniProtKB/TrEMBL	-0.946451	0.000191339
CPIJ000718	Transketolase [Source:UniProtKB/TrEMBL	-0.94575	2.24702e-07
CPIJ015635	uncharacterized protein [Source:UniProtKB/TrEMBL	-0.94456	0.00183919
CPIJ008393	uncharacterized protein [Source:UniProtKB/TrEMBL	-0.942978	1.35868e-05
CPIJ017386	proteasome subunit beta type 8 precursor	-0.941743	3.17524e-07
CPIJ004871	uncharacterized protein [Source:UniProtKB/TrEMBL	-0.937073	2.40405e-08
CPIJ003701	uncharacterized protein [Source:UniProtKB/TrEMBL	-0.936931	2.0468e-06
CPIJ000421	uncharacterized protein [Source:UniProtKB/TrEMBL	-0.935283	1.29606e-07
CPIJ013522	uncharacterized protein [Source:UniProtKB/TrEMBL	-0.925331	0.00998972
CPIJ002251	Guanine-nucleotide-exchange-factor [Source:UniProtKB/TrEMBL	-0.925207	0.00221025
CPIJ003348	uncharacterized protein [Source:UniProtKB/TrEMBL	-0.923516	2.5925e-12
CPIJ006087	Sodium/solute symporter [Source:UniProtKB/TrEMBL	-0.920908	0.00213724
CPIJ018646	Transcription elongation factor spt6 [Source:UniProtKB/TrEMBL	-0.92063	0.000939901
CPIJ014697	transcriptional regulator ATRX, putative	-0.915217	1.31609e-05
CPIJ015309	rab gdp-dissociation inhibitor	-0.911533	3.46884e-11
CPIJ015389	Proliferation-associated 2g4 [Source:UniProtKB/TrEMBL	-0.911088	1.62298e-13
CPIJ006113	internalin A, putative	-0.904452	0.00145901
CPIJ018377	T-complex protein 1 subunit epsilon [Source:UniProtKB/TrEMBL	-0.903837	3.90837e-08
CPIJ002058	uncharacterized protein [Source:UniProtKB/TrEMBL	-0.899939	2.44626e-06
CPIJ011452	Ku P80 DNA helicase [Source:UniProtKB/TrEMBL	-0.898368	0.000230288
CPIJ020278	pro-epidermal growth factor precursor	-0.896468	0.000561816
CPIJ013700	uncharacterized protein [Source:UniProtKB/TrEMBL	-0.890422	3.13861e-05
CPIJ013385	uncharacterized protein [Source:UniProtKB/TrEMBL	-0.88969	7.41192e-15
CPIJ007821	Ccr4-not transcription complex [Source:UniProtKB/TrEMBL	-0.888015	3.69393e-06
CPIJ003540	uncharacterized protein [Source:UniProtKB/TrEMBL	-0.886865	3.08804e-09
CPIJ011645	Hyperplastic discs protein [Source:UniProtKB/TrEMBL	-0.884977	9.34469e-08
CPIJ015262	Heterogeneous nuclear ribonucleoprotein 27C [Source:UniProtKB/TrEMBL	-0.88079	0.000140373
CPIJ006094	Rfx5 [Source:UniProtKB/TrEMBL	-0.880381	0.00506177
CPIJ000966	COP9 signalosome complex subunit 4 [Source:UniProtKB/TrEMBL	-0.880045	1.46887e-07
CPIJ006265	Mixed-lineage leukemia protein [Source:UniProtKB/TrEMBL	-0.875171	5.08958e-05
CPIJ006323	Xaa-Pro aminopeptidase 1 [Source:UniProtKB/TrEMBL	-0.872971	2.17019e-05
CPIJ013742	uncharacterized protein [Source:UniProtKB/TrEMBL	-0.871931	2.08865e-14
CPIJ013121	uncharacterized protein [Source:UniProtKB/TrEMBL	-0.870635	0.000654766
CPIJ014909	Host cell factor [Source:UniProtKB/TrEMBL	-0.870564	2.62602e-05
CPIJ017573	Focal adhesion kinase [Source:UniProtKB/TrEMBL	-0.864616	1.12153e-06
CPIJ011958	Canalicular multispecific organic anion transporter 2 [Source:UniProtKB/TrEMBL	-0.859769	0.00425178
CPIJ005266	MPN domain-containing protein [Source:UniProtKB/TrEMBL	-0.857156	0.00036535
CPIJ006040	chaperonin	-0.854088	2.3704e-10
CPIJ005476	sorting nexin, putative	-0.841807	1.19534e-07
CPIJ006198	uncharacterized protein [Source:UniProtKB/TrEMBL	-0.832344	1.29349e-05
CPIJ017719	DNA mismatch repair protein spellchecker 1 [Source:UniProtKB/TrEMBL	-0.831472	6.61107e-11
CPIJ003705	uncharacterized protein [Source:UniProtKB/TrEMBL	-0.827006	0.00241263
CPIJ000904	uncharacterized protein [Source:UniProtKB/TrEMBL	-0.821182	5.83049e-05
CPIJ010486	glycyl-tRNA synthetase	-0.817826	2.22907e-08
CPIJ006854	uncharacterized protein [Source:UniProtKB/TrEMBL	-0.814753	0.000422488
CPIJ001186	uncharacterized protein [Source:UniProtKB/TrEMBL	-0.807611	0.00407848
CPIJ018110	uncharacterized protein [Source:UniProtKB/TrEMBL	-0.803342	0.000154802
CPIJ007177	nucleoporin, Nup153, putative	-0.800232	1.06957e-07
CPIJ002078	uncharacterized protein [Source:UniProtKB/TrEMBL	-0.800046	7.41192e-15
CPIJ010002	T-complex protein 1 subunit gamma [Source:UniProtKB/TrEMBL	-0.794945	3.62889e-06
CPIJ004559	Spermatogenesis associated factor [Source:UniProtKB/TrEMBL	-0.794677	2.69666e-09
CPIJ002334	Importin-4 [Source:UniProtKB/TrEMBL	-0.794459	1.30273e-09
CPIJ009388	Thermosome subunit alpha [Source:UniProtKB/TrEMBL	-0.79431	2.26213e-10
CPIJ001893	Immunoglobulin-binding protein 1 [Source:UniProtKB/TrEMBL	-0.792239	1.32248e-08
CPIJ017633	uncharacterized protein [Source:UniProtKB/TrEMBL	-0.789811	0.00123145
CPIJ002710	Multiple ankyrin repeats single kh domain protein [Source:UniProtKB/TrEMBL	-0.789778	0.0021712
CPIJ005163	uncharacterized protein [Source:UniProtKB/TrEMBL	-0.789145	7.11612e-07
CPIJ017353	cytoplasmic FMR1-interacting protein	-0.788575	0.000109809
CPIJ005754	B230208H17Rik protein [Source:UniProtKB/TrEMBL	-0.787476	0.00272654
CPIJ006613	Aspartate aminotransferase [Source:UniProtKB/TrEMBL	-0.786872	6.17293e-07
CPIJ012981	Uridine cytidine kinase i [Source:UniProtKB/TrEMBL	-0.785343	0.000622264
CPIJ007075	Trypsin [Source:UniProtKB/TrEMBL	-0.784209	7.98493e-06
CPIJ004439	Zinc finger protein 431 [Source:UniProtKB/TrEMBL	-0.78323	6.49896e-05
CPIJ004401	ornithine aminotransferase, mitochondrial precursor	-0.782425	0.00209328
CPIJ017099	Tankyrase [Source:UniProtKB/TrEMBL	-0.779697	0.000472872
CPIJ000588	Polypyrimidine tract binding protein [Source:UniProtKB/TrEMBL	-0.779482	0.000292645
CPIJ005347	26S proteasome non-ATPase regulatory subunit 13 [Source:UniProtKB/TrEMBL	-0.775101	3.54528e-18
CPIJ011579	uncharacterized protein [Source:UniProtKB/TrEMBL	-0.772244	0.00160236
CPIJ006466	H/ACA ribonucleoprotein complex subunit 4 [Source:UniProtKB/TrEMBL	-0.770731	1.01407e-05
CPIJ013401	Mical [Source:UniProtKB/TrEMBL	-0.765498	0.00654276
CPIJ007476	DNA repair/transcription protein met18/mms19 [Source:UniProtKB/TrEMBL	-0.762436	8.56748e-07
CPIJ009239	Lingerer [Source:UniProtKB/TrEMBL	-0.761709	2.05151e-05
CPIJ005706	ubiquitin carboxyl-terminal hydrolase 5	-0.758969	2.12476e-14
CPIJ005425	expressed protein	-0.758792	7.43276e-05
CPIJ006884	Cap-G [Source:UniProtKB/TrEMBL	-0.757275	3.93319e-05
CPIJ017587	uncharacterized protein [Source:UniProtKB/TrEMBL	-0.753038	2.11699e-06
CPIJ013414	Nucleolar protein c7b [Source:UniProtKB/TrEMBL	-0.751051	3.61989e-05
CPIJ010145	Midasin [Source:UniProtKB/TrEMBL	-0.749471	0.00908175
CPIJ008666	DNA polymerase epsilon catalytic subunit [Source:UniProtKB/TrEMBL	-0.748304	0.00156444
CPIJ001689	Condensin complex subunit 1 [Source:UniProtKB/TrEMBL	-0.747375	1.31163e-06
CPIJ015491	uncharacterized protein [Source:UniProtKB/TrEMBL	-0.746346	0.00408668
CPIJ001731	maelstrom, putative	-0.745923	4.21013e-05
CPIJ005022	S1 RNA binding domain protein, putative	-0.741663	0.0046299
CPIJ011540	Casein kinase II subunit alpha [Source:UniProtKB/TrEMBL	-0.736011	3.08804e-09
CPIJ003940	ubiquitin carboxyl-terminal hydrolase isozyme L5	-0.731577	0.000158829
CPIJ011235	uncharacterized protein [Source:UniProtKB/TrEMBL	-0.731197	0.000366783
CPIJ002381	replication protein A 70 kDa DNA-binding subunit	-0.729627	9.11416e-08
CPIJ000753	unspecified product	-0.729478	1.24603e-06
CPIJ014595	uncharacterized protein [Source:UniProtKB/TrEMBL	-0.728475	0.00465285
CPIJ000057	uncharacterized protein [Source:UniProtKB/TrEMBL	-0.727398	0.00182982
CPIJ012146	Ribose-phosphate pyrophosphokinase 1,2 [Source:UniProtKB/TrEMBL	-0.722736	3.90837e-08
CPIJ001891	uncharacterized protein [Source:UniProtKB/TrEMBL	-0.718452	3.89145e-08
CPIJ019539	uncharacterized protein [Source:UniProtKB/TrEMBL	-0.717246	0.000915521
CPIJ009426	Meiotic checkpoint regulator cut4 [Source:UniProtKB/TrEMBL	-0.716637	3.66615e-05
CPIJ019402	Fmr1 [Source:UniProtKB/TrEMBL	-0.713032	9.34469e-08
CPIJ008934	uncharacterized protein [Source:UniProtKB/TrEMBL	-0.711781	0.00151572
CPIJ003014	uncharacterized protein [Source:UniProtKB/TrEMBL	-0.709762	0.00696738
CPIJ004080	T-complex protein 1 subunit alpha [Source:UniProtKB/TrEMBL	-0.707024	1.76495e-05
CPIJ003646	uncharacterized protein [Source:UniProtKB/TrEMBL	-0.706003	0.00171341
CPIJ007011	THUMP domain-containing protein 1 [Source:UniProtKB/TrEMBL	-0.705132	0.00347651
CPIJ014533	uncharacterized protein [Source:UniProtKB/TrEMBL	-0.704646	0.00147921
CPIJ007912	tuberous sclerosis 2	-0.704137	0.00628391
CPIJ005207	Cop9 complex subunit 7a [Source:UniProtKB/TrEMBL	-0.703779	5.50581e-06
CPIJ005384	uncharacterized protein [Source:UniProtKB/TrEMBL	-0.702569	0.00255572
CPIJ007749	Ecotropic viral integration site [Source:UniProtKB/TrEMBL	-0.700437	7.64229e-05
CPIJ008203	Transketolase [Source:UniProtKB/TrEMBL	-0.693939	9.31344e-08
CPIJ001565	CDK-activating kinase assembly factor MAT1 [Source:UniProtKB/TrEMBL	-0.69098	0.00229274
CPIJ008453	uncharacterized protein [Source:UniProtKB/TrEMBL	-0.690369	8.01203e-05
CPIJ009256	uncharacterized protein [Source:UniProtKB/TrEMBL	-0.68828	4.42467e-06
CPIJ020069	Methionine aminopeptidase 2 [Source:UniProtKB/TrEMBL	-0.686928	4.12197e-05
CPIJ006071	ATP-dependent DNA helicase recQ	-0.686524	0.000292645
CPIJ019504	uncharacterized protein [Source:UniProtKB/TrEMBL	-0.686264	0.00515237
CPIJ015786	Programmed cell death [Source:UniProtKB/TrEMBL	-0.685717	4.21013e-05
CPIJ019706	26S proteasome non-ATPase regulatory subunit 2 [Source:UniProtKB/TrEMBL	-0.68197	2.29276e-05
CPIJ005562	uncharacterized protein [Source:UniProtKB/TrEMBL	-0.678782	0.00545898
CPIJ002037	uncharacterized protein [Source:UniProtKB/TrEMBL	-0.677689	0.000253043
CPIJ005546	uncharacterized protein [Source:UniProtKB/TrEMBL	-0.676179	0.00684418
CPIJ008906	uncharacterized protein [Source:UniProtKB/TrEMBL	-0.675949	0.00557634
CPIJ016729	serine/threonine-protein kinase vrk, putative	-0.67462	0.000482284
CPIJ007772	ATP synthase alpha subunit vacuolar [Source:UniProtKB/TrEMBL	-0.673958	5.08958e-05
CPIJ012122	F-box and wd40 domain protein 7 [Source:UniProtKB/TrEMBL	-0.671124	0.00194369
CPIJ005760	protein roadkill	-0.670871	2.6175e-10
CPIJ015848	DNA replication factor Cdt1 [Source:UniProtKB/TrEMBL	-0.6701	0.00182982
CPIJ007352	Splicing factor yt521-b [Source:UniProtKB/TrEMBL	-0.668763	8.09926e-06
CPIJ009046	Proliferating cell nuclear antigen [Source:UniProtKB/TrEMBL	-0.668674	0.001203
CPIJ004838	26S proteasome non-ATPase regulatory subunit 3 [Source:UniProtKB/TrEMBL	-0.663709	5.1766e-08
CPIJ011538	Rho-associated protein kinase 1 [Source:UniProtKB/TrEMBL	-0.661741	1.74666e-07
CPIJ011945	Methionine aminopeptidase 2 [Source:UniProtKB/TrEMBL	-0.657079	3.90837e-08
CPIJ000880	RNA-binding post-transcriptional regulator csx1 [Source:UniProtKB/TrEMBL	-0.657055	0.000870638
CPIJ003532	Serine/threonine protein phosphatase 2a regulatory subunit a [Source:UniProtKB/TrEMBL	-0.654586	1.90932e-05
CPIJ004812	Apoptosis inhibitor [Source:UniProtKB/TrEMBL	-0.654328	0.00020879
CPIJ003594	Megator [Source:UniProtKB/TrEMBL	-0.653533	0.000109809
CPIJ000697	uncharacterized protein [Source:UniProtKB/TrEMBL	-0.652956	0.00409087
CPIJ006700	Armadillo [Source:UniProtKB/TrEMBL	-0.650047	9.28716e-06
CPIJ012314	COP9 signalosome complex subunit 5 [Source:UniProtKB/TrEMBL	-0.646531	3.13744e-13
CPIJ015259	nucleosome assembly protein, putative	-0.646357	0.000366111
CPIJ004648	igf2 mRNA binding protein, putative	-0.643961	7.27422e-05
CPIJ008889	60 kDa heat shock protein, mitochondrial precursor	-0.642196	5.75936e-08
CPIJ003426	NMDA receptor-regulated protein 1 [Source:UniProtKB/TrEMBL	-0.640032	2.46459e-06
CPIJ006567	Ubiquitin-conjugating enzyme E2-17 kDa [Source:UniProtKB/TrEMBL	-0.639093	0.00325716
CPIJ003232	uncharacterized protein [Source:UniProtKB/TrEMBL	-0.637025	0.0003326
CPIJ007512	Neprilysin [Source:UniProtKB/TrEMBL	-0.634756	6.39727e-05
CPIJ002450	chaperonin	-0.633587	0.00162446
CPIJ010606	uncharacterized protein [Source:UniProtKB/TrEMBL	-0.633195	3.29694e-06
CPIJ002399	Ankyrin repeat domain-containing protein 50 [Source:UniProtKB/TrEMBL	-0.631329	0.0019376
CPIJ001894	Prolyl endopeptidase [Source:UniProtKB/TrEMBL	-0.630816	2.1795e-08
CPIJ014211	DEAD box ATP-dependent RNA helicase [Source:UniProtKB/TrEMBL	-0.630452	0.00407501
CPIJ001065	vacuolar protein sorting vps16	-0.630131	1.01407e-05
CPIJ003397	Aldo-keto reductase [Source:UniProtKB/TrEMBL	-0.630091	0.00198931
CPIJ001423	Ubiquitin-activating enzyme E1 [Source:UniProtKB/TrEMBL	-0.629561	1.81323e-05
CPIJ001806	uncharacterized protein [Source:UniProtKB/TrEMBL	-0.629361	3.48128e-05
CPIJ013826	uncharacterized protein [Source:UniProtKB/TrEMBL	-0.628507	3.61466e-05
CPIJ009244	uncharacterized protein [Source:UniProtKB/TrEMBL	-0.627146	1.67302e-06
CPIJ007179	26S proteasome alpha 4 subunit	-0.624277	3.08804e-09
CPIJ000923	uncharacterized protein [Source:UniProtKB/TrEMBL	-0.62409	0.000342535
CPIJ011019	Wd-repeat protein [Source:UniProtKB/TrEMBL	-0.62304	0.000870638
CPIJ004874	tRNA-splicing ligase RtcB homolog 1 [Source:UniProtKB/Swiss-Prot	-0.621139	0.0036593
CPIJ010790	Mastermind [Source:UniProtKB/TrEMBL	-0.62079	0.00500878
CPIJ009931	26S protease regulatory subunit 8 [Source:UniProtKB/TrEMBL	-0.619944	3.11719e-06
CPIJ020016	uncharacterized protein [Source:UniProtKB/TrEMBL	-0.618309	2.05151e-05
CPIJ006144	uncharacterized protein [Source:UniProtKB/TrEMBL	-0.618029	2.87824e-05
CPIJ007651	Aspartate aminotransferase [Source:UniProtKB/TrEMBL	-0.617935	6.18394e-05
CPIJ002145	Prominin protein [Source:UniProtKB/TrEMBL	-0.61726	0.0018138
CPIJ010739	Maternal protein exuperantia [Source:UniProtKB/TrEMBL	-0.616524	0.00094268
CPIJ010679	Valyl-tRNA synthetase [Source:UniProtKB/TrEMBL	-0.613959	0.00148777
CPIJ010899	uncharacterized protein [Source:UniProtKB/TrEMBL	-0.613736	3.90622e-05
CPIJ016674	uncharacterized protein [Source:UniProtKB/TrEMBL	-0.611451	2.84454e-05
CPIJ005552	thioredoxin reductase 1, mitochondrial precursor	-0.610038	0.00149568
CPIJ014918	Slit-robo rho GTPase activating protein 1,3 [Source:UniProtKB/TrEMBL	-0.609528	0.00221445
CPIJ004814	Proteasome maturation protein [Source:UniProtKB/TrEMBL	-0.609488	0.00678106
CPIJ005440	uncharacterized protein [Source:UniProtKB/TrEMBL	-0.609471	7.42164e-05
CPIJ006241	defective in cullin neddylation protein 1	-0.60872	2.2732e-07
CPIJ018416	brahma-associated protein 111kDa	-0.607515	0.00482073
CPIJ019269	synaptogyrin, putative	-0.606162	0.00123145
CPIJ018056	Clathrin light chain [Source:UniProtKB/TrEMBL	-0.606056	2.76707e-08
CPIJ000232	Glycerol-3-phosphate dehydrogenase [NAD(+)] [Source:UniProtKB/TrEMBL	-0.604185	0.00194369
CPIJ007788	Bleomycin hydrolase [Source:UniProtKB/TrEMBL	-0.603808	7.0101e-06
CPIJ011984	F-box and wd40 domain protein 7 [Source:UniProtKB/TrEMBL	-0.60146	0.00632556
CPIJ006761	Glucose-6-phosphate 1-dehydrogenase [Source:UniProtKB/TrEMBL	-0.600563	0.00446743
CPIJ003351	26S proteasome non-ATPase regulatory subunit 6 [Source:UniProtKB/TrEMBL	-0.599226	2.23584e-08
CPIJ005356	dipeptidyl-peptidase 3	-0.594295	0.00290001
CPIJ004613	importin subunit beta	-0.59414	0.000266406
CPIJ005414	uncharacterized protein [Source:UniProtKB/TrEMBL	-0.592985	0.00409087
CPIJ013996	posF21, putative	-0.592057	0.00795116
CPIJ018617	Structural maintenance of chromosomes protein 3 [Source:UniProtKB/TrEMBL	-0.591881	0.00250285
CPIJ001411	histone h3 methyltransferase	-0.591857	0.00779016
CPIJ013344	26S protease regulatory subunit 7 [Source:UniProtKB/TrEMBL	-0.590765	1.20103e-08
CPIJ001445	eukaryotic translation initiation factor 3 subunit	-0.589877	0.00222727
CPIJ008862	Cell division protein kinase 9 [Source:UniProtKB/TrEMBL	-0.588124	0.00848316
CPIJ006155	Transcription elongation regulator 1 [Source:UniProtKB/TrEMBL	-0.587526	5.52398e-05
CPIJ002902	paramyosin, putative	-0.584782	0.00312718
CPIJ003766	uncharacterized protein [Source:UniProtKB/TrEMBL	-0.584243	3.09584e-07
CPIJ014746	Dedicator of cytokinesis [Source:UniProtKB/TrEMBL	-0.583486	0.000689967
CPIJ005916	Alanyl-tRNA synthetase [Source:UniProtKB/TrEMBL	-0.583394	0.00110757
CPIJ007142	uncharacterized protein [Source:UniProtKB/TrEMBL	-0.582936	0.00704705
CPIJ008315	uncharacterized protein [Source:UniProtKB/TrEMBL	-0.581919	0.000407749
CPIJ016439	CCR4-NOT transcription complex subunit 7 [Source:UniProtKB/TrEMBL	-0.578369	0.000111714
CPIJ008057	Zinc finger protein [Source:UniProtKB/TrEMBL	-0.578019	0.00208029
CPIJ009825	leucyl aminopeptidase, putative	-0.577156	0.000112809
CPIJ009355	uncharacterized protein [Source:UniProtKB/TrEMBL	-0.575612	0.00683334
CPIJ003334	26S protease regulatory subunit S10B [Source:UniProtKB/TrEMBL	-0.573848	2.18651e-08
CPIJ008449	Strumpellin [Source:UniProtKB/TrEMBL	-0.573244	0.00288356
CPIJ007893	uncharacterized protein [Source:UniProtKB/TrEMBL	-0.571183	0.00286686
CPIJ009264	Skeletrophin [Source:UniProtKB/TrEMBL	-0.570935	0.000666941
CPIJ018784	Nucleolar complex protein [Source:UniProtKB/TrEMBL	-0.570055	0.00068163
CPIJ006416	uncharacterized protein [Source:UniProtKB/TrEMBL	-0.567976	0.00362825
CPIJ008968	uncharacterized protein [Source:UniProtKB/TrEMBL	-0.567864	0.00584381
CPIJ008034	transcription elongation factor SPT6	-0.565794	0.00286686
CPIJ011359	Thymidylate synthase [Source:UniProtKB/TrEMBL	-0.565495	5.19704e-07
CPIJ012300	Nonsense-mediated mRNA decay protein 1 [Source:UniProtKB/TrEMBL	-0.564357	0.0018138
CPIJ012359	uncharacterized protein [Source:UniProtKB/TrEMBL	-0.564069	0.00109164
CPIJ018778	uncharacterized protein [Source:UniProtKB/TrEMBL	-0.56394	0.00532443
CPIJ015489	uncharacterized protein [Source:UniProtKB/TrEMBL	-0.56383	0.00549645
CPIJ007687	Domino [Source:UniProtKB/TrEMBL	-0.563765	0.000865192
CPIJ011183	uncharacterized protein [Source:UniProtKB/TrEMBL	-0.563214	2.65164e-05
CPIJ005586	Histidine triad protein member [Source:UniProtKB/TrEMBL	-0.562371	0.00148148
CPIJ018042	uncharacterized protein [Source:UniProtKB/TrEMBL	-0.561785	0.00506177
CPIJ009089	Ras-related protein Rab-7 [Source:UniProtKB/TrEMBL	-0.558312	0.00223587
CPIJ011277	Vacuolar protein sorting-associated protein 26B-B [Source:UniProtKB/TrEMBL	-0.558119	7.2565e-06
CPIJ000031	Glutathione S-transferase [Source:UniProtKB/TrEMBL	-0.556934	0.00097574
CPIJ002841	Leucine aminopeptidase [Source:UniProtKB/TrEMBL	-0.553655	4.07146e-06
CPIJ003543	T-complex protein 1 subunit zeta [Source:UniProtKB/TrEMBL	-0.5531	3.54045e-05
CPIJ007851	Transcription factor SOX-19 [Source:UniProtKB/TrEMBL	-0.553076	0.00010984
CPIJ005449	nuclear body associated kinase, putative	-0.552716	0.0010302
CPIJ008053	uncharacterized protein [Source:UniProtKB/TrEMBL	-0.552662	0.00110757
CPIJ007510	Wd-repeat protein [Source:UniProtKB/TrEMBL	-0.55257	1.3608e-05
CPIJ005472	Leukocyte receptor cluster member 4 protein [Source:UniProtKB/TrEMBL	-0.552177	0.00678106
CPIJ001064	uncharacterized protein [Source:UniProtKB/TrEMBL	-0.551226	2.17019e-05
CPIJ005603	uncharacterized protein [Source:UniProtKB/TrEMBL	-0.549903	0.000194712
CPIJ004172	Threonyl-tRNA synthetase [Source:UniProtKB/TrEMBL	-0.548873	8.30769e-05
CPIJ002194	Synaptojanin [Source:UniProtKB/TrEMBL	-0.548777	0.00353411
CPIJ010111	uncharacterized protein [Source:UniProtKB/TrEMBL	-0.548553	0.000173279
CPIJ004983	Ga binding protein beta chain [Source:UniProtKB/TrEMBL	-0.548255	0.0064401
CPIJ013831	WD repeat-containing protein srw1 [Source:UniProtKB/TrEMBL	-0.546901	0.00539722
CPIJ011012	Microtubule-associated serine/threonine-protein kinase 1 [Source:UniProtKB/TrEMBL	-0.545717	0.00117543
CPIJ016407	26S protease regulatory subunit 6A [Source:UniProtKB/TrEMBL	-0.545489	7.88365e-05
CPIJ013982	uncharacterized protein [Source:UniProtKB/TrEMBL	-0.543226	0.000482284
CPIJ009808	uncharacterized protein [Source:UniProtKB/TrEMBL	-0.543191	0.000109809
CPIJ007308	uncharacterized protein [Source:UniProtKB/TrEMBL	-0.542286	0.000313195
CPIJ005299	Eukaryotic translation initiation factor 3 subunit H [Source:UniProtKB/Swiss-Prot	-0.541364	5.83518e-06
CPIJ008735	Vps53 protein [Source:UniProtKB/TrEMBL	-0.538413	0.00469169
CPIJ008811	unspecified product	-0.537195	0.00286028
CPIJ002429	histone transcription regulator	-0.535589	9.17023e-05
CPIJ004884	Niemann-pick C1 [Source:UniProtKB/TrEMBL	-0.534993	0.00062656
CPIJ007470	uncharacterized protein [Source:UniProtKB/TrEMBL	-0.534178	0.00710143
CPIJ013348	Transcription-associated protein 1 [Source:UniProtKB/TrEMBL	-0.533574	0.000365727
CPIJ014588	5'-3' exoribonuclease [Source:UniProtKB/TrEMBL	-0.53172	0.00494996
CPIJ004179	phosphoinositide-binding protein, putative	-0.531377	0.00397407
CPIJ008003	annexin x	-0.531099	0.001205
CPIJ003165	Proteasome activator complex subunit 3 [Source:UniProtKB/TrEMBL	-0.530291	2.1795e-08
CPIJ005136	26S protease regulatory subunit 6B [Source:UniProtKB/TrEMBL	-0.530228	2.12654e-05
CPIJ002784	eukaryotic translation initiation factor 3 subunit 10	-0.528874	0.00026165
CPIJ002034	myotubularin, putative	-0.528592	0.000181
CPIJ003425	Ubiquitin-conjugating enzyme E2-230k [Source:UniProtKB/TrEMBL	-0.528339	0.000442985
CPIJ004649	Cell differentiation protein rcd1 [Source:UniProtKB/TrEMBL	-0.527739	0.000646153
CPIJ002373	uncharacterized protein [Source:UniProtKB/TrEMBL	-0.527116	0.00880486
CPIJ000840	uncharacterized protein [Source:UniProtKB/TrEMBL	-0.527019	0.000186635
CPIJ003150	Vesicular-fusion protein Nsf1 [Source:UniProtKB/TrEMBL	-0.525909	0.000341369
CPIJ015561	Chloride intracellular channel 6-like protein [Source:UniProtKB/TrEMBL	-0.525325	0.000760803
CPIJ006362	uncharacterized protein [Source:UniProtKB/TrEMBL	-0.525213	0.000841846
CPIJ000859	ATP-citrate synthase [Source:UniProtKB/TrEMBL	-0.523919	0.000148117
CPIJ013128	WOC protein, putative	-0.523572	0.00878919
CPIJ001721	uncharacterized protein [Source:UniProtKB/TrEMBL	-0.521618	0.000530457
CPIJ013585	uncharacterized protein [Source:UniProtKB/TrEMBL	-0.521079	8.79685e-05
CPIJ011898	Inorganic pyrophosphatase [Source:UniProtKB/TrEMBL	-0.520447	0.000634897
CPIJ002386	phosphatidylinositol 3-kinase catalytic subunit type 3	-0.520007	0.0055203
CPIJ000742	eukaryotic translation initiation factor 3 subunit 8	-0.519058	9.10535e-06
CPIJ002070	uncharacterized protein [Source:UniProtKB/TrEMBL	-0.51733	0.00545898
CPIJ000371	transcription factor A, mitochondrial precursor	-0.517289	0.00682985
CPIJ009242	Eukaryotic translation initiation factor 3 subunit L [Source:UniProtKB/Swiss-Prot	-0.516336	2.10845e-06
CPIJ009380	uncharacterized protein [Source:UniProtKB/TrEMBL	-0.515573	0.000171531
CPIJ019453	uncharacterized protein [Source:UniProtKB/TrEMBL	-0.514884	0.00290575
CPIJ009913	Phosphatidylinositol-4,5-bisphosphate 4-phosphatase [Source:UniProtKB/TrEMBL	-0.512647	0.000393083
CPIJ003520	Pre-mRNA-splicing factor ATP-dependent RNA helicase prp22 [Source:UniProtKB/TrEMBL	-0.512565	0.00714943
CPIJ011284	Nucleosome-remodeling factor subunit NURF301 [Source:UniProtKB/TrEMBL	-0.511924	0.00257002
CPIJ010893	26S proteasome alpha 3 subunit	-0.511904	0.00477573
CPIJ002907	proteasome subunit beta type 4 precursor	-0.509277	0.00298733
CPIJ005864	T-complex protein 1 subunit theta [Source:UniProtKB/TrEMBL	-0.508773	0.00277827
CPIJ006575	low-density lipoprotein receptor	-0.508268	0.00315585
CPIJ000286	WD repeat protein 26 [Source:UniProtKB/TrEMBL	-0.50758	0.000533244
CPIJ010329	Importin beta-3 [Source:UniProtKB/TrEMBL	-0.507346	6.86324e-05
CPIJ007045	suppressin	-0.507134	0.000957144
CPIJ003309	succinate semialdehyde dehydrogenase, mitochondrial precursor	-0.50705	0.000176508
CPIJ006186	Helicase with zinc finger [Source:UniProtKB/TrEMBL	-0.506542	0.000586824
CPIJ001613	B-box type zinc-finger protein ncl-1 [Source:UniProtKB/TrEMBL	-0.506003	0.000643646
CPIJ010073	uncharacterized protein [Source:UniProtKB/TrEMBL	-0.505442	3.87329e-05
CPIJ004665	Chromodomain helicase-DNA-binding protein 3 [Source:UniProtKB/TrEMBL	-0.505038	0.000904686
CPIJ011733	unspecified product	-0.504543	0.00406355
CPIJ018765	Microtubule-associated serine/threonine-protein kinase 2 [Source:UniProtKB/TrEMBL	-0.503883	0.00147921
CPIJ000912	peptidyl-prolyl cis-trans isomerase cyp6	-0.502164	0.00208772
CPIJ001132	Elongation factor 2 [Source:UniProtKB/TrEMBL	-0.501807	0.000415536
CPIJ003503	Discs overgrown protein kinase [Source:UniProtKB/TrEMBL	-0.499701	1.61261e-07
CPIJ010988	Ubiquitin carboxyl-terminal hydrolase 7 [Source:UniProtKB/TrEMBL	-0.498775	0.000118622
CPIJ002228	Sentrin/sumo-specific protease senp7 [Source:UniProtKB/TrEMBL	-0.498562	0.00407848
CPIJ015217	spindle pole body component alp4	-0.497977	0.00685817
CPIJ014996	Casein kinase II subunit beta [Source:UniProtKB/TrEMBL	-0.496631	0.00020631
CPIJ003424	uncharacterized protein [Source:UniProtKB/TrEMBL	-0.49496	0.000112809
CPIJ010925	Heat shock protein 70 [Source:UniProtKB/TrEMBL	-0.493873	5.31787e-05
CPIJ001658	uncharacterized protein [Source:UniProtKB/TrEMBL	-0.492729	0.00234143
CPIJ002025	uncharacterized protein [Source:UniProtKB/TrEMBL	-0.490977	0.00901259
CPIJ010556	uncharacterized protein [Source:UniProtKB/TrEMBL	-0.488913	0.000253609
CPIJ019403	THO complex subunit 2 [Source:UniProtKB/TrEMBL	-0.488352	0.00151344
CPIJ003770	AMME syndrome candidate gene 1 protein [Source:UniProtKB/TrEMBL	-0.48752	0.00896623
CPIJ006052	Receptor protein-tyrosine phosphatase 10d [Source:UniProtKB/TrEMBL	-0.487087	0.00152154
CPIJ013302	Tyrosine transporter [Source:UniProtKB/TrEMBL	-0.485414	0.00361297
CPIJ009660	Spectrin alpha chain [Source:UniProtKB/TrEMBL	-0.484461	0.00162789
CPIJ004960	Nucleolar GTP-binding protein [Source:UniProtKB/TrEMBL	-0.484293	0.00632556
CPIJ001433	Beta-glucuronidase [Source:UniProtKB/TrEMBL	-0.484036	0.00700125
CPIJ015416	Splicing factor 3 subunit 1 [Source:UniProtKB/TrEMBL	-0.483471	0.00182999
CPIJ006743	Cyclin M4 [Source:UniProtKB/TrEMBL	-0.482468	0.00407501
CPIJ008197	Importin9 [Source:UniProtKB/TrEMBL	-0.481081	5.71718e-06
CPIJ016156	uncharacterized protein [Source:UniProtKB/TrEMBL	-0.480502	0.00537924
CPIJ009733	Glucose 1-dehydrogenase 2 [Source:UniProtKB/TrEMBL	-0.479947	0.00181726
CPIJ007271	Polybromo-1 [Source:UniProtKB/TrEMBL	-0.478985	0.000626848
CPIJ000897	proteasome subunit alpha type 1	-0.478231	0.00182999
CPIJ001176	coatomer, gamma-subunit, putative	-0.478156	0.00234453
CPIJ004587	uncharacterized protein [Source:UniProtKB/TrEMBL	-0.477549	0.00435647
CPIJ019459	uncharacterized protein [Source:UniProtKB/TrEMBL	-0.474564	3.90921e-05
CPIJ009445	DEAD box ATP-dependent RNA helicase [Source:UniProtKB/TrEMBL	-0.471469	6.17293e-07
CPIJ002878	Mixed lineage kinase [Source:UniProtKB/TrEMBL	-0.469494	0.000134355
CPIJ000954	uncharacterized protein [Source:UniProtKB/TrEMBL	-0.469047	0.0018131
CPIJ019760	uncharacterized protein [Source:UniProtKB/TrEMBL	-0.468841	0.00557634
CPIJ010022	Activating transcription factor [Source:UniProtKB/TrEMBL	-0.468484	0.00892107
CPIJ013201	DNA mismatch repair protein MSH6 [Source:UniProtKB/TrEMBL	-0.468056	0.00675931
CPIJ013858	heterogeneous nuclear ribonucleoprotein, putative	-0.467801	0.00580317
CPIJ006391	plexin-A2 precursor	-0.466149	0.000572532
CPIJ018450	slingshot dual specificity phosphatase	-0.465103	0.00680311
CPIJ002287	Membrane-associated protein gex-3 [Source:UniProtKB/TrEMBL	-0.463142	1.5253e-05
CPIJ000795	unspecified product	-0.461776	0.00321773
CPIJ001500	WD repeat protein 12	-0.461689	0.00159668
CPIJ006455	enoyl-CoA hydratase, mitochondrial precursor	-0.461544	0.00639338
CPIJ015478	uncharacterized protein [Source:UniProtKB/TrEMBL	-0.46142	0.00361297
CPIJ011205	26S proteasome non-ATPase regulatory subunit 8 [Source:UniProtKB/TrEMBL	-0.4611	0.00476934
CPIJ012853	26S proteasome non-ATPase regulatory subunit 8 [Source:UniProtKB/TrEMBL	-0.4611	0.00476934
CPIJ008431	uncharacterized protein [Source:UniProtKB/TrEMBL	-0.460065	0.00497163
CPIJ013054	Nuclear cap-binding protein subunit 1 [Source:UniProtKB/TrEMBL	-0.459265	0.0053062
CPIJ009696	Breast carcinoma amplified sequence 3 [Source:UniProtKB/TrEMBL	-0.456332	0.000593754
CPIJ014927	uncharacterized protein [Source:UniProtKB/TrEMBL	-0.455021	0.00375646
CPIJ001361	proteasome subunit beta type 3	-0.454363	0.00020728
CPIJ003604	uncharacterized protein [Source:UniProtKB/TrEMBL	-0.453284	0.00708849
CPIJ006316	uncharacterized protein [Source:UniProtKB/TrEMBL	-0.452717	4.35531e-05
CPIJ003765	fanconi anemia group J protein	-0.452407	0.00152308
CPIJ001439	ubiquitin carboxyl-terminal hydrolase BAP1	-0.452164	0.00355095
CPIJ001337	Uridine 5'-monophosphate synthase [Source:UniProtKB/TrEMBL	-0.451613	0.00145901
CPIJ001179	importin alpha	-0.450197	0.00068163
CPIJ003645	Segmentation protein cap'n'collar [Source:UniProtKB/TrEMBL	-0.449336	0.000311278
CPIJ007486	Zinc finger protein 25 [Source:UniProtKB/TrEMBL	-0.44792	0.000216355
CPIJ009758	serine/threonine protein kinase, putative	-0.447393	3.13861e-05
CPIJ005824	Maternal tudor protein [Source:UniProtKB/TrEMBL	-0.445596	6.49896e-05
CPIJ003550	78 kDa glucose-regulated protein precursor	-0.444507	0.00143701
CPIJ003935	ATP-dependent RNA helicase p62 [Source:UniProtKB/TrEMBL	-0.44272	0.000313195
CPIJ011244	Heat shock protein 83 [Source:UniProtKB/TrEMBL	-0.441886	0.000479522
CPIJ016709	Bifunctional aminoacyl-tRNA synthetase [Source:UniProtKB/TrEMBL	-0.439906	0.00237348
CPIJ008639	Past-1 [Source:UniProtKB/TrEMBL	-0.439158	7.98493e-06
CPIJ000068	uncharacterized protein [Source:UniProtKB/TrEMBL	-0.438959	8.94624e-05
CPIJ012259	Moesin/ezrin/radixin homolog 1 [Source:UniProtKB/Swiss-Prot	-0.438347	3.42767e-07
CPIJ013665	Nucleolysin tia-1 [Source:UniProtKB/TrEMBL	-0.436865	0.00279059
CPIJ008397	signal recognition particle 68 kDa protein	-0.436146	0.00371181
CPIJ010018	DNA topoisomerase 2 [Source:UniProtKB/TrEMBL	-0.433789	0.00357621
CPIJ009275	Cullin-associated NEDD8-dissociated protein 2 [Source:UniProtKB/TrEMBL	-0.431065	0.00678106
CPIJ002045	Poly(A) polymerase alpha [Source:UniProtKB/TrEMBL	-0.429716	0.000493414
CPIJ018730	vacuolar sorting protein	-0.42936	0.00209586
CPIJ002280	RNA recognition motif protein split ends [Source:UniProtKB/TrEMBL	-0.428965	0.00675051
CPIJ002164	uncharacterized protein [Source:UniProtKB/TrEMBL	-0.427978	0.00406186
CPIJ014503	Polo kinase kinase [Source:UniProtKB/TrEMBL	-0.427487	0.00100196
CPIJ015133	eukaryotic translation initiation factor 3 subunit 7	-0.427137	0.0081109
CPIJ008595	ran	-0.425476	0.000396859
CPIJ002177	eukaryotic translation initiation factor 3 subunit 9	-0.425058	0.000352009
CPIJ009685	Multiple RNA-binding domain-containing protein 1 [Source:UniProtKB/TrEMBL	-0.422482	0.00545898
CPIJ006255	uncharacterized protein [Source:UniProtKB/TrEMBL	-0.420023	0.00578026
CPIJ015409	Cleavage and polyadenylation specificity factor [Source:UniProtKB/TrEMBL	-0.419856	0.00474413
CPIJ002060	Lipin-3 [Source:UniProtKB/TrEMBL	-0.418041	0.00822985
CPIJ015971	26S proteasome non-ATPase regulatory subunit 11 [Source:UniProtKB/TrEMBL	-0.417573	0.00147921
CPIJ010939	uncharacterized protein [Source:UniProtKB/TrEMBL	-0.416855	0.00731334
CPIJ005342	sorting nexin-6	-0.416533	0.00701961
CPIJ002897	autophagy related gene	-0.414238	0.00635694
CPIJ006612	uncharacterized protein [Source:UniProtKB/TrEMBL	-0.413489	0.0055203
CPIJ013137	uncharacterized protein [Source:UniProtKB/TrEMBL	-0.411712	0.00712999
CPIJ003887	uncharacterized protein [Source:UniProtKB/TrEMBL	-0.411655	0.000145439
CPIJ014689	Transcriptional repressor protein YY1 [Source:UniProtKB/TrEMBL	-0.411275	2.54433e-05
CPIJ018130	proteasome regulatory subunit	-0.411035	0.00151572
CPIJ000227	Protein kinase C [Source:UniProtKB/TrEMBL	-0.4103	0.00361297
CPIJ014935	DEAD box ATP-dependent RNA helicase [Source:UniProtKB/TrEMBL	-0.40946	0.00213724
CPIJ009453	uncharacterized protein [Source:UniProtKB/TrEMBL	-0.40771	0.00901525
CPIJ014663	Elongation factor 1-gamma [Source:UniProtKB/TrEMBL	-0.406068	2.8489e-05
CPIJ003936	eukaryotic translation initiation factor 3 subunit 6	-0.405448	0.00713381
CPIJ003418	V-type ATP synthase beta chain	-0.404947	0.00194369
CPIJ001937	Chromodomain helicase DNA binding protein [Source:UniProtKB/TrEMBL	-0.394555	0.00709429
CPIJ001602	uncharacterized protein [Source:UniProtKB/TrEMBL	-0.389823	0.0019012
CPIJ012657	Wd-repeat protein [Source:UniProtKB/TrEMBL	-0.389485	0.00212299
CPIJ008201	Kynurenine-oxoglutarate transaminase 1 [Source:UniProtKB/TrEMBL	-0.388488	0.000398498
CPIJ000883	uncharacterized protein [Source:UniProtKB/TrEMBL	-0.386905	0.00895416
CPIJ011018	V-type proton ATPase proteolipid subunit [Source:UniProtKB/TrEMBL	-0.386114	0.00506177
CPIJ014361	uncharacterized protein [Source:UniProtKB/TrEMBL	-0.381243	0.000756776
CPIJ000734	Glutaminyl-tRNA synthetase [Source:UniProtKB/TrEMBL	-0.377208	0.000408618
CPIJ002898	5'-AMP-activated protein kinase catalytic subunit alpha-2	-0.372315	0.00029646
CPIJ014895	Integrator complex subunit 2 [Source:UniProtKB/TrEMBL	-0.371236	0.00425178
CPIJ001289	Eukaryotic translation initiation factor 5A [Source:UniProtKB/TrEMBL	-0.368243	0.000299947
CPIJ011955	Cleavage and polyadenylation specificity factor subunit 3 [Source:UniProtKB/TrEMBL	-0.367216	0.00409087
CPIJ006138	Eukaryotic translation initiation factor 2C 2 [Source:UniProtKB/TrEMBL	-0.367066	0.00731254
CPIJ009748	Beta3 protein	-0.36556	0.00953317
CPIJ004849	Eukaryotic translation initiation factor 4 gamma [Source:UniProtKB/TrEMBL	-0.362455	1.04306e-05
CPIJ013203	Soluble NSF attachment protein [Source:UniProtKB/TrEMBL	-0.360806	0.0025516
CPIJ000396	uncharacterized protein [Source:UniProtKB/TrEMBL	-0.354838	0.00248074
CPIJ003509	Signal-induced proliferation-associated protein 1 [Source:UniProtKB/TrEMBL	-0.354139	0.00998972
CPIJ003353	Nucleolar protein Nop56 [Source:UniProtKB/TrEMBL	-0.351985	9.17523e-05
CPIJ009160	Sorting nexin [Source:UniProtKB/TrEMBL	-0.351639	0.00476934
CPIJ006488	Nup75	-0.35048	0.00795116
CPIJ012913	Akirin [Source:UniProtKB/TrEMBL	-0.34719	0.00407848
CPIJ006826	Phosphatidylinositol-4-phosphate 5-kinase type I [Source:UniProtKB/TrEMBL	-0.344592	0.00685817
CPIJ011990	uncharacterized protein [Source:UniProtKB/TrEMBL	-0.337976	0.000218898
CPIJ005875	Dynactin subunit 2 [Source:UniProtKB/TrEMBL	-0.334947	0.00539722
CPIJ001551	RING finger protein 10 [Source:UniProtKB/TrEMBL	-0.329766	0.00823281
CPIJ001495	Rab5 [Source:UniProtKB/TrEMBL	-0.322598	0.00972795
CPIJ015575	Lola [Source:UniProtKB/TrEMBL	-0.319906	0.000467591
CPIJ011552	26S protease regulatory subunit 4 [Source:UniProtKB/TrEMBL	-0.317166	0.0080904
CPIJ004311	uncharacterized protein [Source:UniProtKB/TrEMBL	-0.316117	0.000428396
CPIJ017606	TPR_REGION domain-containing protein [Source:UniProtKB/TrEMBL	-0.306874	0.0058647
CPIJ002891	uncharacterized protein [Source:UniProtKB/TrEMBL	-0.294793	0.00584381
CPIJ008987	Nascent polypeptide associated complex alpha subunit [Source:UniProtKB/TrEMBL	-0.289118	0.00457517
CPIJ003289	pontin	-0.288195	0.000182916
CPIJ008970	Single-stranded DNA-binding protein mssp-1 [Source:UniProtKB/TrEMBL	-0.279653	0.00634044
CPIJ002096	Importin-7 [Source:UniProtKB/TrEMBL	-0.278699	0.00562612
CPIJ010491	COP9 signalosome complex subunit 2	-0.223364	0.00997889

## Sheet: 24hpe_P.cathem vs Control
Gene ID	Product Description	log2FoldChange	padj
CPIJ001559	uncharacterized protein [Source:UniProtKB/TrEMBL	5.01068	2.0708e-09
CPIJ005273	trypsin 2 precursor	4.07055	0.00799697
CPIJ003864	unspecified product	3.32576	0.00156818
CPIJ005941	ADP,ATP carrier protein 2 [Source:UniProtKB/TrEMBL	3.04656	5.44326e-10
CPIJ016118	uncharacterized protein [Source:UniProtKB/TrEMBL	3.04206	3.18232e-05
CPIJ012846	protein G12 precursor	2.68667	5.03484e-10
CPIJ012251	Troponin C [Source:UniProtKB/TrEMBL	2.48221	0.00179222
CPIJ010336	uncharacterized protein [Source:UniProtKB/TrEMBL	2.46865	0.00789611
CPIJ040880	unspecified product	2.00752	0.00114409
CPIJ012848	protein G12 precursor	1.74816	0.00712054
CPIJ016115	myosin xv, putative	1.69893	0.000551167
CPIJ013141	Mitochondrial phosphate carrier protein [Source:UniProtKB/TrEMBL	1.58525	0.00620433
CPIJ010885	Rhythmically expressed gene 2 protein [Source:UniProtKB/TrEMBL	1.33235	0.00342616
CPIJ000992	juvenile hormone epoxide hydrolase 1	1.14664	0.00830245
CPIJ005707	Phosphoserine phosphatase [Source:UniProtKB/TrEMBL	1.12275	0.000321612
CPIJ015656	lysosomal alpha-mannosidase precursor	1.11834	0.00524345
CPIJ018944	cytochrome P450 4C51	1.0719	0.00342616
CPIJ011652	Multidrug resistance-associated protein 1 [Source:UniProtKB/TrEMBL	1.0476	0.00332822
CPIJ002966	protein transport protein Sec61 subunit alpha isoform 2	1.02095	4.8025e-05
CPIJ019862	Uncharacterized protein (Fragment) (Fragment) [Source:UniProtKB/TrEMBL	0.934804	2.90639e-05
CPIJ010291	citrate synthase, mitochondrial precursor	0.893728	0.000233057
CPIJ018673	succinyl-CoA ligase subunit alpha	0.874381	3.47919e-09
CPIJ018457	eukaryotic translation initiation factor 3 subunit 2	0.840671	6.00904e-05
CPIJ009571	Fructose-bisphosphate aldolase [Source:UniProtKB/TrEMBL	0.835073	1.85645e-07
CPIJ011727	Translocon-associated protein subunit gamma [Source:UniProtKB/TrEMBL	0.82796	9.58465e-06
CPIJ003172	Galactose-1-phosphate uridylyltransferase [Source:UniProtKB/TrEMBL	0.814038	0.00487693
CPIJ006486	Glucose-6-phosphate isomerase [Source:UniProtKB/TrEMBL	0.811481	0.00487693
CPIJ002686	Sodium-bile acid cotransporter [Source:UniProtKB/TrEMBL	0.795738	0.00863178
CPIJ009025	Protein transport protein Sec61 subunit beta [Source:UniProtKB/TrEMBL	0.795206	0.000425146
CPIJ004778	ER protein reticulon	0.786234	0.00156422
CPIJ014577	phosphoglycerate mutase 2	0.779254	2.26661e-05
CPIJ019726	dihydrolipoamide dehydrogenase	0.771741	0.00253232
CPIJ017479	conserved protein, putative	0.762991	0.000114472
CPIJ002099	NADH-ubiquinone oxidoreductase sgdh subunit [Source:UniProtKB/TrEMBL	0.754197	0.00384562
CPIJ007541	NADH dehydrogenase 1 alpha subcomplex subunit 5 [Source:UniProtKB/TrEMBL	0.751008	0.00486237
CPIJ000232	Glycerol-3-phosphate dehydrogenase [NAD(+)] [Source:UniProtKB/TrEMBL	0.742203	0.00136919
CPIJ000908	Cell death-regulatory protein GRIM19 [Source:UniProtKB/TrEMBL	0.740789	0.00142684
CPIJ016903	Signal peptidase complex subunit 3 [Source:UniProtKB/TrEMBL	0.728563	0.000114472
CPIJ011691	ATP synthase D chain, mitochondrial	0.727602	0.00560358
CPIJ006281	NADH dehydrogenase flavoprotein 1, mitochondrial precursor	0.727392	6.55314e-05
CPIJ004023	NADH:ubiquinone dehydrogenase, putative	0.723636	0.000156058
CPIJ000458	Nicotinamide riboside kinase 1 [Source:UniProtKB/TrEMBL	0.720459	9.07648e-07
CPIJ005682	translocon-associated protein subunit beta precursor	0.709502	0.00525262
CPIJ004070	ferritin heavy chain-like protein	0.70896	0.00358766
CPIJ013698	allergen, putative	0.707889	0.00136919
CPIJ011693	NADH-ubiquinone oxidoreductase 42 kda subunit	0.700374	5.03484e-10
CPIJ005219	protein disulfide isomerase	0.686784	0.000976744
CPIJ011929	Ubiquinol-cytochrome c reductase complex core protein [Source:UniProtKB/TrEMBL	0.686476	1.19283e-05
CPIJ004991	Peptidyl-prolyl cis-trans isomerase [Source:UniProtKB/TrEMBL	0.678626	0.00108419
CPIJ011528	NADH dehydrogenase iron-sulfur protein 2, mitochondrial precursor	0.666145	0.00244053
CPIJ005597	Glyceraldehyde-3-phosphate dehydrogenase [Source:UniProtKB/TrEMBL	0.666021	0.000292814
CPIJ006067	ATP synthase B chain, mitochondrial precursor	0.663229	0.000190003
CPIJ007376	Calreticulin [Source:UniProtKB/TrEMBL	0.649217	0.00342616
CPIJ006470	NADH:ubiquinone dehydrogenase, putative	0.647552	0.000546534
CPIJ008101	mitochondrial ATP synthase lipid binding protein precursor	0.646553	0.0037947
CPIJ002859	Isocitrate dehydrogenase [NAD] subunit, mitochondrial [Source:UniProtKB/TrEMBL	0.641561	1.63994e-07
CPIJ008563	MICOS complex subunit [Source:UniProtKB/TrEMBL	0.620002	0.00545042
CPIJ018590	NADH dehydrogenase iron-sulfur protein 8, mitochondrial precursor	0.612426	1.44364e-05
CPIJ009491	Isocitrate dehydrogenase [Source:UniProtKB/TrEMBL	0.603993	0.00487693
CPIJ018869	NADH dehydrogenase iron-sulfur protein 7, mitochondrial precursor	0.591554	0.00160077
CPIJ018208	cholinephosphate cytidylyl transferase isoform B2	0.58788	3.78038e-05
CPIJ003654	Electron transfer flavoprotein subunit beta [Source:UniProtKB/TrEMBL	0.582052	0.000677821
CPIJ009280	Phosphoglycerate kinase [Source:UniProtKB/TrEMBL	0.582038	0.00332822
CPIJ006209	ATP synthase beta subunit	0.576315	0.00342616
CPIJ004719	superoxide dismutase 3.4, mitochondrial precursor	0.57622	0.00455363
CPIJ013635	Adipocyte plasma membrane-associated protein [Source:UniProtKB/TrEMBL	0.553868	0.00872771
CPIJ002834	Translocation associated membrane protein [Source:UniProtKB/TrEMBL	0.544784	0.00751056
CPIJ001563	ATP synthase gamma chain, mitochondrial precursor	0.544012	0.00320101
CPIJ003304	Isocitrate dehydrogenase [NADP] [Source:UniProtKB/TrEMBL	0.532401	4.53267e-06
CPIJ008200	cytochrome c oxidase subunit 5A, mitochondrial precursor	0.522858	0.00136919
CPIJ013398	mitochondrial processing peptidase beta subunit, putative	0.515308	0.00827069
CPIJ002460	Malate dehydrogenase [Source:UniProtKB/TrEMBL	0.498901	0.00261041
CPIJ009672	uncharacterized protein [Source:UniProtKB/TrEMBL	0.494634	0.000654293
CPIJ004810	NADH dehydrogenase, putative	0.494214	0.0038358
CPIJ004829	cytochrome c oxidase, subunit VB, putative	0.491921	0.000546534
CPIJ000859	ATP-citrate synthase [Source:UniProtKB/TrEMBL	0.488347	0.00742926
CPIJ008366	Mitochondrial malate dehydrogenase 2 [Source:UniProtKB/TrEMBL	0.484819	0.00482382
CPIJ009164	calnexin precursor	0.468242	0.000311837
CPIJ019321	Prolyl-tRNA synthetase [Source:UniProtKB/TrEMBL	0.460678	0.00342616
CPIJ019850	uncharacterized protein [Source:UniProtKB/TrEMBL	-1.37109	0.000145826
CPIJ019938	Pom1 [Source:UniProtKB/TrEMBL	-1.06437	0.00561669
CPIJ016779	inositol polyphosphate multikinase	-0.870905	0.00108419
CPIJ000502	Receptor tyrosine kinase [Source:UniProtKB/TrEMBL	-0.547807	0.00862834

## Sheet: 24hpe_P.relic vs P.cathem
Gene ID	Product Description	log2FoldChange	padj
CPIJ015003	Predicted protein [Source:UniProtKB/TrEMBL	4.73977	0.00787949
CPIJ016268	protein ZNF452	3.41004	0.00304712
CPIJ015005	late histone H2B.L4	2.47748	0.00758446
CPIJ003591	DNA repair protein xp-c / rad4, putative	2.29249	0.00409937
CPIJ007883	phospholipase A1 member A precursor	2.275	0.00557294
CPIJ009347	Zinc finger protein 394 [Source:UniProtKB/TrEMBL	2.0572	0.0022231
CPIJ007835	uncharacterized protein [Source:UniProtKB/TrEMBL	1.97259	0.00312848
CPIJ006678	kinectin, putative	1.70362	0.00953032
CPIJ018956	general odorant-binding protein 56d precursor	1.66535	0.00963244
CPIJ008916	uncharacterized protein [Source:UniProtKB/TrEMBL	1.60021	8.67156e-06
CPIJ008782	Zinc finger protein 600 [Source:UniProtKB/TrEMBL	1.55798	0.000862621
CPIJ018959	uncharacterized protein [Source:UniProtKB/TrEMBL	1.53771	0.00442439
CPIJ006893	Myosin light chain kinase [Source:UniProtKB/TrEMBL	1.53044	2.10121e-05
CPIJ017842	uncharacterized protein [Source:UniProtKB/TrEMBL	1.49631	5.46755e-05
CPIJ001772	ataxia telangiectasia mutated, putative	1.46802	9.14849e-06
CPIJ014383	Factor for adipocyte differentiation [Source:UniProtKB/TrEMBL	1.44956	0.00233806
CPIJ016386	uncharacterized protein [Source:UniProtKB/TrEMBL	1.41568	0.00987951
CPIJ015891	Ischemia/reperfusion inducible protein [Source:UniProtKB/TrEMBL	1.40106	0.00849436
CPIJ019818	Phosphopantothenoylcysteine decarboxylase [Source:UniProtKB/TrEMBL	1.31497	0.0037292
CPIJ012586	Predicted protein [Source:UniProtKB/TrEMBL	1.3102	0.000499317
CPIJ008546	Predicted protein [Source:UniProtKB/TrEMBL	1.26889	0.00516895
CPIJ012592	Zinc finger protein [Source:UniProtKB/TrEMBL	1.25954	0.00450907
CPIJ011710	uncharacterized protein [Source:UniProtKB/TrEMBL	1.24831	8.82504e-07
CPIJ019301	uncharacterized protein [Source:UniProtKB/TrEMBL	1.24676	9.71261e-05
CPIJ007539	Uncharacterized protein (Fragment) (Fragment) [Source:UniProtKB/TrEMBL	1.20952	3.3637e-05
CPIJ001459	Palmitoyltransferase [Source:UniProtKB/TrEMBL	1.15603	0.00180853
CPIJ003504	Ribonuclease P protein subunit p30 [Source:UniProtKB/TrEMBL	1.1489	0.00490083
CPIJ015049	Putative uncharacterized protein [Source:UniProtKB/TrEMBL	1.13338	0.000188418
CPIJ019919	Cnot1 protein [Source:UniProtKB/TrEMBL	1.10881	9.36247e-06
CPIJ019349	Malonyl CoA-acyl carrier protein transacylase [Source:UniProtKB/TrEMBL	1.10369	0.00142716
CPIJ005091	DNA replication licensing factor MCM8 [Source:UniProtKB/TrEMBL	1.09787	0.00015295
CPIJ020077	out at first protein	1.09653	0.00426226
CPIJ004973	uncharacterized protein [Source:UniProtKB/TrEMBL	1.08999	0.00010326
CPIJ001640	Modifier of mdg4 [Source:UniProtKB/TrEMBL	1.08777	0.00287412
CPIJ014598	uncharacterized protein [Source:UniProtKB/TrEMBL	1.06974	0.000403957
CPIJ017646	prostatic acid phosphatase precursor	1.06823	4.2021e-06
CPIJ002578	Predicted protein [Source:UniProtKB/TrEMBL	1.06517	0.00103548
CPIJ001649	Modifier of mdg4 [Source:UniProtKB/TrEMBL	1.06165	0.000871222
CPIJ004931	uncharacterized protein [Source:UniProtKB/TrEMBL	1.06025	0.00130305
CPIJ002925	uncharacterized protein [Source:UniProtKB/TrEMBL	1.05833	0.0037805
CPIJ015530	Zinc finger protein 2 [Source:UniProtKB/TrEMBL	1.05672	0.00022213
CPIJ009943	uncharacterized protein [Source:UniProtKB/TrEMBL	1.04857	0.00435975
CPIJ006637	uncharacterized protein [Source:UniProtKB/TrEMBL	1.04304	0.00706304
CPIJ016366	Predicted protein [Source:UniProtKB/TrEMBL	1.0397	0.0018523
CPIJ001076	uncharacterized protein [Source:UniProtKB/TrEMBL	1.03688	0.000883414
CPIJ009248	uncharacterized protein [Source:UniProtKB/TrEMBL	1.02423	0.000203667
CPIJ002005	Disheveled associated activator of morphogenesis [Source:UniProtKB/TrEMBL	1.01414	0.0053708
CPIJ003094	uncharacterized protein [Source:UniProtKB/TrEMBL	1.00852	8.78011e-12
CPIJ013696	Putative uncharacterized protein [Source:UniProtKB/TrEMBL	1.00785	0.00900445
CPIJ019938	Pom1 [Source:UniProtKB/TrEMBL	0.989999	0.000948442
CPIJ016821	Troponin C [Source:UniProtKB/TrEMBL	0.981924	0.00329804
CPIJ006638	uncharacterized protein [Source:UniProtKB/TrEMBL	0.975827	0.000123352
CPIJ005639	Lethal(2)essential for life protein, l2efl [Source:UniProtKB/TrEMBL	0.971555	0.00628397
CPIJ010850	uncharacterized protein [Source:UniProtKB/TrEMBL	0.970247	0.000466654
CPIJ016015	alpha-glucosidase, putative	0.969328	0.00109353
CPIJ014695	uncharacterized protein [Source:UniProtKB/TrEMBL	0.965071	0.000147356
CPIJ012606	Myoneurin [Source:UniProtKB/TrEMBL	0.957996	0.00276444
CPIJ019019	Sodium and chloride-dependent glycine transporter [Source:UniProtKB/TrEMBL	0.952328	0.00287328
CPIJ002461	Hect E3 ubiquitin ligase [Source:UniProtKB/TrEMBL	0.945616	0.000450153
CPIJ012603	Predicted protein [Source:UniProtKB/TrEMBL	0.943192	0.00467592
CPIJ005116	uncharacterized protein [Source:UniProtKB/TrEMBL	0.936245	0.00962998
CPIJ003205	Uncharacterized protein (Fragment) (Fragment) [Source:UniProtKB/TrEMBL	0.934236	0.000194003
CPIJ010358	histone H1, putative	0.93256	0.000953184
CPIJ006945	Interleukin enhancer-binding factor 2 [Source:UniProtKB/TrEMBL	0.930505	0.00577383
CPIJ019850	uncharacterized protein [Source:UniProtKB/TrEMBL	0.925266	0.00320854
CPIJ018772	uncharacterized protein [Source:UniProtKB/TrEMBL	0.924355	2.10121e-05
CPIJ010881	uncharacterized protein [Source:UniProtKB/TrEMBL	0.917361	4.38548e-05
CPIJ018461	Mfs transporter [Source:UniProtKB/TrEMBL	0.906235	0.00172206
CPIJ014652	serine protease DESC4 precursor	0.902649	0.00682802
CPIJ001626	uncharacterized protein [Source:UniProtKB/TrEMBL	0.901419	0.000165084
CPIJ015741	Transcription factor p65 [Source:UniProtKB/TrEMBL	0.900772	0.00130042
CPIJ012813	uncharacterized protein [Source:UniProtKB/TrEMBL	0.896501	0.000403957
CPIJ014596	uncharacterized protein [Source:UniProtKB/TrEMBL	0.891251	2.62453e-06
CPIJ004234	uncharacterized protein [Source:UniProtKB/TrEMBL	0.890499	0.0012232
CPIJ001849	Venom allergen [Source:UniProtKB/TrEMBL	0.884727	0.00120796
CPIJ012660	Zinc finger protein 43 [Source:UniProtKB/TrEMBL	0.882619	3.59897e-08
CPIJ001855	DNA-directed RNA polymerase II 15.1 kDa polypeptide	0.875808	0.00625907
CPIJ009762	Pyridoxal phosphate phosphatase phospho2 [Source:UniProtKB/TrEMBL	0.874799	4.14629e-05
CPIJ018336	uncharacterized protein [Source:UniProtKB/TrEMBL	0.87455	0.00277706
CPIJ003245	uncharacterized protein [Source:UniProtKB/TrEMBL	0.871021	0.000465021
CPIJ013155	uncharacterized protein [Source:UniProtKB/TrEMBL	0.867589	0.00202622
CPIJ001637	uncharacterized protein [Source:UniProtKB/TrEMBL	0.86071	0.000511066
CPIJ018900	uncharacterized protein [Source:UniProtKB/TrEMBL	0.8585	0.000223352
CPIJ010110	uncharacterized protein [Source:UniProtKB/TrEMBL	0.847604	6.1411e-07
CPIJ019873	Mitochondrial brown fat uncoupling protein [Source:UniProtKB/TrEMBL	0.842387	0.000146049
CPIJ013391	Serine/threonine-protein kinase mph1 [Source:UniProtKB/TrEMBL	0.841633	3.67609e-06
CPIJ003080	uncharacterized protein [Source:UniProtKB/TrEMBL	0.836438	0.00365324
CPIJ001203	Ash1l protein [Source:UniProtKB/TrEMBL	0.83269	0.000130912
CPIJ011577	f14p3.9 protein	0.83197	0.00503194
CPIJ002397	uncharacterized protein [Source:UniProtKB/TrEMBL	0.831178	0.00950694
CPIJ002196	Lysine-specific histone demethylase [Source:UniProtKB/TrEMBL	0.83053	0.00287412
CPIJ003788	Tata-box binding protein [Source:UniProtKB/TrEMBL	0.825613	9.13937e-05
CPIJ020292	uncharacterized protein [Source:UniProtKB/TrEMBL	0.824658	0.00130477
CPIJ011004	uncharacterized protein [Source:UniProtKB/TrEMBL	0.822817	0.00738444
CPIJ007861	Zinc finger protein 425 [Source:UniProtKB/TrEMBL	0.820412	0.00218928
CPIJ003595	uncharacterized protein [Source:UniProtKB/TrEMBL	0.817835	0.00347846
CPIJ011006	uncharacterized protein [Source:UniProtKB/TrEMBL	0.810438	0.00035952
CPIJ010588	uncharacterized protein [Source:UniProtKB/TrEMBL	0.808992	0.00622746
CPIJ013509	uncharacterized protein [Source:UniProtKB/TrEMBL	0.799043	0.00015295
CPIJ005998	uncharacterized protein [Source:UniProtKB/TrEMBL	0.798381	0.00320854
CPIJ006879	Tyrosine-protein kinase pr2 [Source:UniProtKB/TrEMBL	0.797087	1.31427e-05
CPIJ013736	Putative uncharacterized protein [Source:UniProtKB/TrEMBL	0.793945	0.00900554
CPIJ004534	tubulin alpha-2 chain	0.786	0.00397372
CPIJ012323	uncharacterized protein [Source:UniProtKB/TrEMBL	0.777742	3.36104e-05
CPIJ010869	uncharacterized protein [Source:UniProtKB/TrEMBL	0.775981	0.0022231
CPIJ017089	activin receptor type I, putative	0.775611	0.00604878
CPIJ018607	uncharacterized protein [Source:UniProtKB/TrEMBL	0.77198	0.00222262
CPIJ003175	uncharacterized protein [Source:UniProtKB/TrEMBL	0.771734	0.00167477
CPIJ017370	Phd finger protein [Source:UniProtKB/TrEMBL	0.763318	0.00640973
CPIJ016049	cyclin J, putative	0.761055	0.00716613
CPIJ003292	uncharacterized protein [Source:UniProtKB/TrEMBL	0.760524	3.42079e-05
CPIJ012010	uncharacterized protein [Source:UniProtKB/TrEMBL	0.759931	0.0014056
CPIJ018685	uncharacterized protein [Source:UniProtKB/TrEMBL	0.759242	8.07221e-05
CPIJ014325	uncharacterized protein [Source:UniProtKB/TrEMBL	0.758946	0.00736109
CPIJ019979	Cyclin fold protein 1 [Source:UniProtKB/TrEMBL	0.758356	1.86634e-06
CPIJ011232	uncharacterized protein [Source:UniProtKB/TrEMBL	0.756866	0.000151087
CPIJ010718	uncharacterized protein [Source:UniProtKB/TrEMBL	0.754945	9.22588e-06
CPIJ003566	uncharacterized protein [Source:UniProtKB/TrEMBL	0.751217	0.0069183
CPIJ019562	uncharacterized protein [Source:UniProtKB/TrEMBL	0.751092	0.00237262
CPIJ006477	inositol polyphosphate multikinase	0.749007	0.00769681
CPIJ019480	uncharacterized protein [Source:UniProtKB/TrEMBL	0.742905	0.00736417
CPIJ011632	Predicted protein [Source:UniProtKB/TrEMBL	0.740414	0.000204211
CPIJ008392	N-acetyltransferase 5 [Source:UniProtKB/TrEMBL	0.73613	0.00184238
CPIJ001410	uncharacterized protein [Source:UniProtKB/TrEMBL	0.735851	0.00590275
CPIJ017795	uncharacterized protein [Source:UniProtKB/TrEMBL	0.731859	1.46414e-08
CPIJ000502	Receptor tyrosine kinase [Source:UniProtKB/TrEMBL	0.729492	7.74249e-07
CPIJ005855	Gastrula zinc finger protein XLCGF9.1 [Source:UniProtKB/TrEMBL	0.727975	0.00115934
CPIJ016502	Zinc finger protein Gfi-1 [Source:UniProtKB/TrEMBL	0.727259	2.00888e-05
CPIJ018710	transcription factor IIB, putative	0.726292	0.00120256
CPIJ001469	Serendipity locus protein delta [Source:UniProtKB/TrEMBL	0.72379	0.00246684
CPIJ002224	Sentrin/sumo-specific protease senp7 [Source:UniProtKB/TrEMBL	0.716494	0.000646661
CPIJ014283	Heat shock protein 70 B2 [Source:UniProtKB/TrEMBL	0.714395	0.00908265
CPIJ011551	Nanos [Source:UniProtKB/TrEMBL	0.712682	0.00352879
CPIJ002636	protein kinase	0.711235	0.000496743
CPIJ006715	A-kinase anchoring protein AKAP120, putative	0.709519	1.94907e-05
CPIJ008882	uncharacterized protein [Source:UniProtKB/TrEMBL	0.708805	1.74184e-06
CPIJ007688	E1a binding protein P400 [Source:UniProtKB/TrEMBL	0.707488	0.000852849
CPIJ015480	uncharacterized protein [Source:UniProtKB/TrEMBL	0.706712	0.000186749
CPIJ016779	inositol polyphosphate multikinase	0.702444	0.00119044
CPIJ010146	uncharacterized protein [Source:UniProtKB/TrEMBL	0.700583	0.00531842
CPIJ006183	Zinc finger protein 436 [Source:UniProtKB/TrEMBL	0.700072	0.00103802
CPIJ002645	uncharacterized protein [Source:UniProtKB/TrEMBL	0.700068	0.00454419
CPIJ005871	uncharacterized protein [Source:UniProtKB/TrEMBL	0.698165	0.000331618
CPIJ000420	protein mothers against dpp	0.692452	1.23334e-06
CPIJ008322	uncharacterized protein [Source:UniProtKB/TrEMBL	0.686516	0.00787013
CPIJ003592	DNA-repair protein complementing XP-C cells [Source:UniProtKB/TrEMBL	0.683177	0.00259484
CPIJ017841	uncharacterized protein [Source:UniProtKB/TrEMBL	0.68284	0.00290947
CPIJ015073	Zinc finger protein 132 [Source:UniProtKB/TrEMBL	0.679592	0.00538099
CPIJ010978	Phosphatidylcholine-sterol acyltransferase [Source:UniProtKB/TrEMBL	0.677506	0.00577389
CPIJ013566	Cyclin a [Source:UniProtKB/TrEMBL	0.675045	0.00936153
CPIJ004546	kinesin heavy chain, putative	0.673858	0.00196757
CPIJ013633	mediator complex subunit 4	0.671589	0.00179612
CPIJ012525	Nipped-B protein [Source:UniProtKB/TrEMBL	0.671401	0.000102464
CPIJ001628	uncharacterized protein [Source:UniProtKB/TrEMBL	0.667485	0.00128694
CPIJ018145	Swiprosin [Source:UniProtKB/TrEMBL	0.666352	3.11306e-05
CPIJ001244	potential helicase MOV-10	0.665841	0.00327673
CPIJ011052	uncharacterized protein [Source:UniProtKB/TrEMBL	0.662441	0.0079751
CPIJ017092	uncharacterized protein [Source:UniProtKB/TrEMBL	0.661808	0.000455524
CPIJ001713	DNA polymerase alpha subunit B [Source:UniProtKB/TrEMBL	0.660541	0.000120467
CPIJ011222	Zinc finger protein 64 [Source:UniProtKB/TrEMBL	0.658052	0.00575171
CPIJ011568	uncharacterized protein [Source:UniProtKB/TrEMBL	0.655991	0.00195789
CPIJ009700	uncharacterized protein [Source:UniProtKB/TrEMBL	0.65183	0.00080032
CPIJ003673	Gastrula zinc finger protein XLCGF8.2DB [Source:UniProtKB/TrEMBL	0.651145	3.63664e-05
CPIJ015224	uncharacterized protein [Source:UniProtKB/TrEMBL	0.650767	0.00893338
CPIJ002884	Zinc finger protein [Source:UniProtKB/TrEMBL	0.650757	0.00149766
CPIJ017533	Nfrkb [Source:UniProtKB/TrEMBL	0.648217	0.00308675
CPIJ008772	uncharacterized protein [Source:UniProtKB/TrEMBL	0.643631	0.000403503
CPIJ014717	Zinc finger protein 250 [Source:UniProtKB/TrEMBL	0.643459	0.00504205
CPIJ004675	serine protease, putative	0.642502	0.00302254
CPIJ008897	uncharacterized protein [Source:UniProtKB/TrEMBL	0.642462	2.47093e-05
CPIJ003533	uncharacterized protein [Source:UniProtKB/TrEMBL	0.635766	0.000295433
CPIJ011285	Fetal alzheimer antigen, falz [Source:UniProtKB/TrEMBL	0.635246	0.000948442
CPIJ003712	HLA class III protein Dom3z [Source:UniProtKB/TrEMBL	0.632382	0.00984058
CPIJ000163	uncharacterized protein [Source:UniProtKB/TrEMBL	0.63235	0.00397128
CPIJ018413	rothmund-thomson syndrome DNA helicase recq4, putative	0.629881	0.0018914
CPIJ003098	uncharacterized protein [Source:UniProtKB/TrEMBL	0.627311	1.0705e-06
CPIJ010267	3-5 exonuclease	0.626911	0.0028509
CPIJ011192	mixed-lineage leukemia protein	0.623757	0.000109196
CPIJ001712	DNA polymerase subunit alpha B [Source:UniProtKB/TrEMBL	0.623752	0.0018236
CPIJ004717	Zinc finger protein 467 [Source:UniProtKB/TrEMBL	0.623391	0.00341324
CPIJ013530	uncharacterized protein [Source:UniProtKB/TrEMBL	0.6217	0.00420154
CPIJ003148	Cystathionine beta-lyase [Source:UniProtKB/TrEMBL	0.616596	7.23745e-08
CPIJ018866	AH receptor-interacting protein	0.615687	0.00163467
CPIJ012120	NF-X1-type zinc finger protein NFXL1 [Source:UniProtKB/TrEMBL	0.615653	0.00160626
CPIJ004312	uncharacterized protein [Source:UniProtKB/TrEMBL	0.608978	1.77357e-06
CPIJ002896	uncharacterized protein [Source:UniProtKB/TrEMBL	0.608634	0.00189452
CPIJ004930	potassium channel kcnq, putative	0.599433	0.00218928
CPIJ010866	uncharacterized protein [Source:UniProtKB/TrEMBL	0.597511	0.00290378
CPIJ005473	vitellogenin, putative	0.597006	0.00278975
CPIJ004985	Ga binding protein beta chain [Source:UniProtKB/TrEMBL	0.591657	0.00236867
CPIJ001060	coagulation factor XI precursor	0.589618	1.10444e-07
CPIJ004213	GPI-anchored wall transfer protein 1	0.58958	0.00390874
CPIJ003519	uncharacterized protein [Source:UniProtKB/TrEMBL	0.58785	0.00114979
CPIJ003946	Ati or CPXV158 protein, putative	0.585993	0.000230114
CPIJ000243	otefin, putative	0.580644	0.00289325
CPIJ008304	Zinc finger protein 322A [Source:UniProtKB/TrEMBL	0.578012	0.00375104
CPIJ000058	Receptor protein tyrosine kinase [Source:UniProtKB/TrEMBL	0.57663	0.000824933
CPIJ003537	uncharacterized protein [Source:UniProtKB/TrEMBL	0.576403	0.00431972
CPIJ017833	Isopentenyl pyrophosphate:dimethylallyl pyrophosphate isomerase [Source:UniProtKB/TrEMBL	0.576284	0.00651024
CPIJ017224	Zinc finger protein 224 [Source:UniProtKB/TrEMBL	0.575607	0.00485342
CPIJ009530	COP9 signalosome complex subunit 12 [Source:UniProtKB/TrEMBL	0.573552	0.000709032
CPIJ016892	uncharacterized protein [Source:UniProtKB/TrEMBL	0.570851	0.00377975
CPIJ002095	Alkaline phosphatase [Source:UniProtKB/TrEMBL	0.568718	0.000337656
CPIJ012193	Cbl-d [Source:UniProtKB/TrEMBL	0.568576	0.00359728
CPIJ015636	bestrophin 2,3,4	0.566237	0.00219807
CPIJ000738	uncharacterized protein [Source:UniProtKB/TrEMBL	0.566129	0.00153565
CPIJ007350	Zinc finger protein 167 [Source:UniProtKB/TrEMBL	0.56603	0.0040375
CPIJ005772	Trithorax protein ash2 [Source:UniProtKB/TrEMBL	0.565295	0.00171911
CPIJ004469	uncharacterized protein [Source:UniProtKB/TrEMBL	0.564515	2.68645e-05
CPIJ010459	Zinc finger protein [Source:UniProtKB/TrEMBL	0.56386	0.00260222
CPIJ018306	Zinc finger protein [Source:UniProtKB/TrEMBL	0.559975	0.00373985
CPIJ007341	ATP-binding cassette sub-family B member 7, mitochondrial	0.557664	0.00145613
CPIJ009255	Helicase sen1 [Source:UniProtKB/TrEMBL	0.557008	9.43193e-06
CPIJ005226	cyclin a, putative	0.555485	0.00448676
CPIJ000131	uncharacterized protein [Source:UniProtKB/TrEMBL	0.555395	1.23355e-05
CPIJ013213	uncharacterized protein [Source:UniProtKB/TrEMBL	0.553586	0.000646661
CPIJ007854	Zinc finger protein 33A [Source:UniProtKB/TrEMBL	0.553387	0.00644457
CPIJ014460	Psq-DNA binding domain protein, putative	0.552866	0.00231323
CPIJ018454	Chromosome-associated kinesin KIF4A [Source:UniProtKB/TrEMBL	0.552336	1.9225e-05
CPIJ011775	Serpin B6 [Source:UniProtKB/TrEMBL	0.551541	4.60681e-09
CPIJ011638	uncharacterized protein [Source:UniProtKB/TrEMBL	0.551188	0.00962845
CPIJ016748	uncharacterized protein [Source:UniProtKB/TrEMBL	0.549804	0.00022213
CPIJ012667	uncharacterized protein [Source:UniProtKB/TrEMBL	0.549204	0.000527089
CPIJ015621	cis,cis-muconate transport protein MucK, putative	0.548564	0.000908039
CPIJ001512	Zinc finger protein [Source:UniProtKB/TrEMBL	0.547543	1.72364e-05
CPIJ002575	uncharacterized protein [Source:UniProtKB/TrEMBL	0.545791	0.00189929
CPIJ002365	Serine/threonine kinase [Source:UniProtKB/TrEMBL	0.542853	2.75277e-05
CPIJ013417	Nucleolar protein c7b [Source:UniProtKB/TrEMBL	0.540141	0.000465021
CPIJ005726	histone acetyltransferase ESA1	0.532796	0.000109196
CPIJ007471	Oskar [Source:UniProtKB/TrEMBL	0.530733	0.00140432
CPIJ007467	uncharacterized protein [Source:UniProtKB/TrEMBL	0.528834	1.52907e-08
CPIJ010301	uncharacterized protein [Source:UniProtKB/TrEMBL	0.526604	2.14501e-06
CPIJ017275	ATP-dependent DNA helicase Q1	0.523756	0.000837267
CPIJ009631	Zinc finger protein 24 [Source:UniProtKB/TrEMBL	0.523073	9.18393e-05
CPIJ000949	structural maintenance of chromosomes smc4	0.522858	0.00127948
CPIJ015324	zinc finger protein 479	0.520676	0.00189452
CPIJ016617	uncharacterized protein [Source:UniProtKB/TrEMBL	0.519165	0.000974619
CPIJ002766	uncharacterized protein [Source:UniProtKB/TrEMBL	0.519163	0.00264519
CPIJ011263	ATP-dependent RNA helicase DHX8 [Source:UniProtKB/TrEMBL	0.517722	0.00360746
CPIJ006044	NADPH-cytochrome P450 reductase [Source:UniProtKB/TrEMBL	0.516706	0.00100575
CPIJ009627	uncharacterized protein [Source:UniProtKB/TrEMBL	0.515845	0.00676672
CPIJ014062	60S acidic ribosomal protein P2 [Source:UniProtKB/TrEMBL	0.515216	0.00681935
CPIJ002165	Transcription initiation factor [Source:UniProtKB/TrEMBL	0.515054	1.69331e-07
CPIJ002249	Triple functional domain [Source:UniProtKB/TrEMBL	0.514389	0.00426324
CPIJ003085	Barrier-to-autointegration factor B [Source:UniProtKB/TrEMBL	0.511446	0.00411245
CPIJ003653	Myoneurin [Source:UniProtKB/TrEMBL	0.51004	0.00921294
CPIJ015100	uncharacterized protein [Source:UniProtKB/TrEMBL	0.50894	0.00485342
CPIJ015577	Lola [Source:UniProtKB/TrEMBL	0.50577	0.000882056
CPIJ003331	uncharacterized protein [Source:UniProtKB/TrEMBL	0.503904	0.00409937
CPIJ007855	Zinc finger protein 667 [Source:UniProtKB/TrEMBL	0.503111	0.00337793
CPIJ011795	uncharacterized protein [Source:UniProtKB/TrEMBL	0.502438	0.00356176
CPIJ008592	uncharacterized protein [Source:UniProtKB/TrEMBL	0.49976	0.00590005
CPIJ011231	Zinc finger protein 323 [Source:UniProtKB/TrEMBL	0.498729	0.00238462
CPIJ010733	uncharacterized protein [Source:UniProtKB/TrEMBL	0.498353	0.00316436
CPIJ010672	Zinc finger protein [Source:UniProtKB/TrEMBL	0.497313	0.00793061
CPIJ016036	uncharacterized protein [Source:UniProtKB/TrEMBL	0.497031	0.00272176
CPIJ013524	Ubiquitin-conjugating enzyme E2 g [Source:UniProtKB/TrEMBL	0.495641	0.00305397
CPIJ004079	elongation factor -1 beta,delta	0.494223	0.00617978
CPIJ012977	Pcnx protein [Source:UniProtKB/TrEMBL	0.49379	0.000677436
CPIJ013357	uncharacterized protein [Source:UniProtKB/TrEMBL	0.492425	0.00670343
CPIJ007707	uncharacterized protein [Source:UniProtKB/TrEMBL	0.49164	0.000499317
CPIJ010895	Cyclin b [Source:UniProtKB/TrEMBL	0.490589	6.17008e-06
CPIJ012255	]-phosphatase 2, mitochondrial precursor	0.489657	0.00124261
CPIJ007519	Serine/threonine-protein kinase 6 [Source:UniProtKB/TrEMBL	0.488311	0.00788648
CPIJ011227	uncharacterized protein [Source:UniProtKB/TrEMBL	0.484539	0.00847069
CPIJ008396	RAP1B [Source:UniProtKB/TrEMBL	0.48349	0.000168861
CPIJ005988	uncharacterized protein [Source:UniProtKB/TrEMBL	0.481661	0.00153009
CPIJ006251	AMPK-gamma subunit [Source:UniProtKB/TrEMBL	0.480882	0.00575171
CPIJ004561	Pleiotropic regulator 1 [Source:UniProtKB/TrEMBL	0.475795	0.00337374
CPIJ015801	mitogen activated protein kinase kinase 2, mapkk2, mek2	0.473423	0.00196757
CPIJ002390	Dihydrofolate reductase [Source:UniProtKB/TrEMBL	0.471431	0.00758446
CPIJ010477	uncharacterized protein [Source:UniProtKB/TrEMBL	0.468968	0.00487305
CPIJ011373	uncharacterized protein [Source:UniProtKB/TrEMBL	0.468347	0.00366667
CPIJ002789	uncharacterized protein [Source:UniProtKB/TrEMBL	0.467504	4.07094e-05
CPIJ008241	Heparan sulfate n-deacetylase/n-sulfotransferase [Source:UniProtKB/TrEMBL	0.461427	0.00487305
CPIJ012645	Nuclear RNA export factor 2 [Source:UniProtKB/TrEMBL	0.461368	0.000840305
CPIJ000540	uncharacterized protein [Source:UniProtKB/TrEMBL	0.461245	0.00761724
CPIJ005141	uncharacterized protein [Source:UniProtKB/TrEMBL	0.461189	9.51827e-05
CPIJ001661	uncharacterized protein [Source:UniProtKB/TrEMBL	0.460092	0.00450893
CPIJ001155	Cell division protein kinase 2 [Source:UniProtKB/TrEMBL	0.458141	0.00560674
CPIJ012031	Eukaryotic translation initiation factor 4e type [Source:UniProtKB/TrEMBL	0.457655	0.00313295
CPIJ000322	uncharacterized protein [Source:UniProtKB/TrEMBL	0.456825	0.0085324
CPIJ011856	E3 ubiquitin-protein ligase MARCH5 [Source:UniProtKB/TrEMBL	0.455838	0.00953032
CPIJ002077	Aspartyl/asparaginyl beta-hydroxylase [Source:UniProtKB/TrEMBL	0.453312	0.000903634
CPIJ009348	Neurotransmitter gated ion channel [Source:UniProtKB/TrEMBL	0.448833	0.00424656
CPIJ007689	E1a binding protein P400 [Source:UniProtKB/TrEMBL	0.446592	0.00716613
CPIJ012271	WD and tetratricopeptide repeats protein 1 [Source:UniProtKB/TrEMBL	0.440314	0.00287412
CPIJ009056	caspase-3 precursor	0.43966	0.00962116
CPIJ018864	adenomatous polyposis coli	0.436849	0.00414351
CPIJ008536	uncharacterized protein [Source:UniProtKB/TrEMBL	0.432255	0.003758
CPIJ004448	p21(CDKN1A)-activated kinase 4 [Source:UniProtKB/TrEMBL	0.430026	0.00951851
CPIJ007967	Mitochondrial import receptor subunit tom20 [Source:UniProtKB/TrEMBL	0.427049	0.000323645
CPIJ019510	GTP binding protein [Source:UniProtKB/TrEMBL	0.421796	0.00375104
CPIJ000743	Heterochromatin protein 1 alpha [Source:UniProtKB/TrEMBL	0.419532	7.8234e-05
CPIJ006687	Kinesin heavy chain [Source:UniProtKB/TrEMBL	0.41892	0.00637306
CPIJ001570	Ubiquitin-conjugating enzyme E2r [Source:UniProtKB/TrEMBL	0.415354	0.000678315
CPIJ008321	uncharacterized protein [Source:UniProtKB/TrEMBL	0.413726	0.00972988
CPIJ014887	ras-related protein Rab, putative	0.405685	0.00957315
CPIJ018445	protein downstream neighbor of Son	0.402507	0.00491393
CPIJ012504	uncharacterized protein [Source:UniProtKB/TrEMBL	0.397167	0.00182459
CPIJ018356	uncharacterized protein [Source:UniProtKB/TrEMBL	0.395294	0.000261367
CPIJ003678	U3 small nucleolar ribonucleoprotein protein IMP4 [Source:UniProtKB/TrEMBL	0.390271	0.00297939
CPIJ002258	rabkinesin-6	0.388143	0.000350147
CPIJ004596	uncharacterized protein [Source:UniProtKB/TrEMBL	0.38543	0.00207891
CPIJ008644	Histone RNA hairpin-binding protein [Source:UniProtKB/TrEMBL	0.384067	0.00665459
CPIJ012313	RNA 3' terminal phosphate cyclase [Source:UniProtKB/TrEMBL	0.38265	0.00736417
CPIJ014898	protein tyrosine phosphatase n11	0.382532	0.00288077
CPIJ008301	Oocyte zinc finger protein XLCOF20 [Source:UniProtKB/TrEMBL	0.381117	0.00743182
CPIJ001716	Zinc finger protein 671 [Source:UniProtKB/TrEMBL	0.380405	0.00496858
CPIJ008622	Chromosome-associated kinesin KIF4A [Source:UniProtKB/TrEMBL	0.37162	0.00755995
CPIJ002084	Grb2-associated binder [Source:UniProtKB/TrEMBL	0.365882	0.00094586
CPIJ007634	Importin-11 [Source:UniProtKB/TrEMBL	0.360143	0.000945199
CPIJ009793	glioma tumor suppressor candidate region gene 2 protein	0.352385	0.00454419
CPIJ002903	uncharacterized protein [Source:UniProtKB/TrEMBL	0.349964	0.00302448
CPIJ010965	Pnuts protein [Source:UniProtKB/TrEMBL	0.349859	0.00798584
CPIJ003168	racgtpase-activating protein	0.347323	0.000747737
CPIJ016520	Suppressor of defective silencing [Source:UniProtKB/TrEMBL	0.345665	0.00256634
CPIJ015177	Serine/threonine-protein kinase OSR1 [Source:UniProtKB/TrEMBL	0.344748	0.00887819
CPIJ008898	Casein kinase [Source:UniProtKB/TrEMBL	0.343469	0.00558542
CPIJ002554	TFIIA [Source:UniProtKB/TrEMBL	0.339972	0.00564683
CPIJ010951	RNA polymerase I-specific transcription initiation factor RRN3 [Source:UniProtKB/TrEMBL	0.335796	0.00353132
CPIJ011182	protein regulator of cytokinesis 1 prc1	0.334324	0.00454419
CPIJ019295	CLIP-associating protein [Source:UniProtKB/TrEMBL	0.333032	0.0022231
CPIJ004084	DNA repair protein Rad21 [Source:UniProtKB/TrEMBL	0.323701	0.00513713
CPIJ002810	PR domain zinc finger protein 1 [Source:UniProtKB/TrEMBL	0.316674	0.00323789
CPIJ013889	uncharacterized protein [Source:UniProtKB/TrEMBL	0.314741	0.00414936
CPIJ007590	Merlin/moesin/ezrin/radixin [Source:UniProtKB/TrEMBL	0.291385	0.00490909
CPIJ004692	Bicoid stability factor [Source:UniProtKB/TrEMBL	0.275508	0.00148001
CPIJ009184	Jumonji/ARID domain-containing protein 1A [Source:UniProtKB/TrEMBL	0.264548	0.00812846
CPIJ012918	uncharacterized protein [Source:UniProtKB/TrEMBL	0.23674	0.00792559
CPIJ011203	splicing factor U2AF 50 kDa subunit	-18.0115	0.00193153
CPIJ003915	chymotrypsin 1 precursor	-7.39789	1.2732e-06
CPIJ004241	Btf [Source:UniProtKB/TrEMBL	-7.02245	0.000807302
CPIJ001559	uncharacterized protein [Source:UniProtKB/TrEMBL	-5.61434	2.8197e-13
CPIJ002941	high choriolytic enzyme 1 precursor	-5.49984	7.5557e-05
CPIJ005273	trypsin 2 precursor	-4.62963	3.45713e-05
CPIJ016928	15.4 kda salivary peptide	-4.60204	0.000398034
CPIJ018205	chymotrypsin-2 precursor	-4.38751	0.00361461
CPIJ007838	chymotrypsin-2 precursor	-4.37205	6.67683e-07
CPIJ004224	Pancreatic triacylglycerol lipase [Source:UniProtKB/TrEMBL	-3.92247	0.00166786
CPIJ016802	Laccase-like multicopper oxidase 1 [Source:UniProtKB/TrEMBL	-3.9142	1.54085e-06
CPIJ003384	deoxyribonuclease I, putative	-3.89898	1.28545e-07
CPIJ013170	maltase 1 precursor	-3.86544	5.71959e-06
CPIJ010466	Laccase-like multicopper oxidase 1 [Source:UniProtKB/TrEMBL	-3.83678	1.76396e-07
CPIJ008387	Aminopeptidase N [Source:UniProtKB/TrEMBL	-3.6815	2.84422e-09
CPIJ004321	Gram-negative bacteria binding protein [Source:UniProtKB/TrEMBL	-3.67859	2.8051e-09
CPIJ010858	cytochrome P450 6F1	-3.67006	0.000499317
CPIJ006978	Polypyrimidine tract binding protein [Source:UniProtKB/TrEMBL	-3.57701	0.00346907
CPIJ015368	serine protease SP24D precursor	-3.56825	0.00349281
CPIJ001745	zinc carboxypeptidase	-3.54636	0.00142428
CPIJ014268	Chitin synthase [Source:UniProtKB/TrEMBL	-3.53413	3.80507e-05
CPIJ006568	Chymotrypsin 1 [Source:UniProtKB/TrEMBL	-3.52664	8.98602e-06
CPIJ016118	uncharacterized protein [Source:UniProtKB/TrEMBL	-3.38371	3.53478e-08
CPIJ012846	protein G12 precursor	-3.35647	9.56962e-20
CPIJ016115	myosin xv, putative	-3.26309	9.09208e-18
CPIJ001387	uncharacterized protein [Source:UniProtKB/TrEMBL	-3.21295	0.0057119
CPIJ018314	salivary apyrase	-3.2109	1.64976e-05
CPIJ012754	Microsomal glutathione transferase GSTMIC2 [Source:UniProtKB/TrEMBL	-3.19249	0.000862621
CPIJ018233	Carboxylic ester hydrolase [Source:UniProtKB/TrEMBL	-3.16843	0.000316003
CPIJ011998	zinc carboxypeptidase A 1 precursor	-3.15252	0.000295966
CPIJ001049	protease m1 zinc metalloprotease	-3.13207	0.000266456
CPIJ001264	Alkaline phosphatase [Source:UniProtKB/TrEMBL	-3.13053	0.00610188
CPIJ015369	serine protease SP24D precursor	-3.09015	0.000184324
CPIJ008529	lactase-phlorizin hydrolase precursor	-3.08245	0.00576856
CPIJ009233	Sprouty [Source:UniProtKB/TrEMBL	-3.07471	0.0048429
CPIJ007418	Cytochrome b561 [Source:UniProtKB/TrEMBL	-3.06903	0.000109245
CPIJ003687	elongation of very long chain fatty acids protein 4	-3.05487	0.00110882
CPIJ007624	Choline dehydrogenase [Source:UniProtKB/TrEMBL	-3.04141	3.8131e-15
CPIJ005491	Dipeptidyl peptidase 4 [Source:UniProtKB/TrEMBL	-3.04102	6.21178e-05
CPIJ014423	uncharacterized protein [Source:UniProtKB/TrEMBL	-3.03728	0.000477713
CPIJ001795	uncharacterized protein [Source:UniProtKB/TrEMBL	-3.01838	0.000133112
CPIJ018485	vitelline membrane protein homolog	-3.01253	2.69325e-05
CPIJ003463	procathepsin L3, putative	-3.00077	0.001862
CPIJ004984	serine proteases 1/2 precursor	-2.98454	2.15052e-05
CPIJ010465	multicopper oxidase, putative	-2.9809	2.65014e-06
CPIJ011999	zinc carboxypeptidase A 1 precursor	-2.95977	0.000297141
CPIJ011186	deoxyribonuclease I, putative	-2.95537	0.00013988
CPIJ014454	L-lactate dehydrogenase [Source:UniProtKB/TrEMBL	-2.94475	0.00421733
CPIJ007356	uncharacterized protein [Source:UniProtKB/TrEMBL	-2.91015	8.28587e-06
CPIJ007778	uncharacterized protein [Source:UniProtKB/TrEMBL	-2.90395	0.000176495
CPIJ001047	protease m1 zinc metalloprotease	-2.86189	1.67359e-06
CPIJ012848	protein G12 precursor	-2.80062	5.83445e-10
CPIJ002367	uncharacterized protein [Source:UniProtKB/TrEMBL	-2.79129	1.06465e-05
CPIJ001709	uncharacterized protein [Source:UniProtKB/TrEMBL	-2.78187	0.00163903
CPIJ001048	protease m1 zinc metalloprotease	-2.75542	0.000147356
CPIJ011439	proton-coupled amino acid transporter 1	-2.7528	1.84836e-08
CPIJ001263	membrane-bound alkaline phosphatase precursor	-2.70138	8.06741e-05
CPIJ012844	protein G12 precursor	-2.6875	0.00425089
CPIJ012845	protein G12 precursor	-2.66909	0.00783977
CPIJ005176	protein G12 precursor	-2.65707	0.00823129
CPIJ018061	thymus-specific serine protease precursor	-2.64664	0.00534913
CPIJ014660	protease m1 zinc metalloprotease	-2.62479	1.87468e-16
CPIJ015711	elongase, putative	-2.62244	7.0503e-05
CPIJ001822	larval serum protein 2 precursor	-2.62191	0.0031931
CPIJ003738	Heterogeneous nuclear ribonucleoprotein r [Source:UniProtKB/TrEMBL	-2.61897	3.29997e-05
CPIJ006542	Chymotrypsin-2 [Source:UniProtKB/TrEMBL	-2.60878	0.000486736
CPIJ007055	SEC14, putative	-2.60197	1.60446e-08
CPIJ011772	Homeobox protein [Source:UniProtKB/TrEMBL	-2.56534	1.25382e-06
CPIJ002668	uncharacterized protein [Source:UniProtKB/TrEMBL	-2.56153	0.00554426
CPIJ010781	secreted ferritin G subunit precursor, putative	-2.52409	0.0004517
CPIJ002944	meprin A beta-subunit precursor	-2.49127	0.000837693
CPIJ007042	Peritrophic membrane chitin binding protein [Source:UniProtKB/TrEMBL	-2.48472	0.000137975
CPIJ015102	anionic trypsin-2 precursor	-2.46951	0.00023458
CPIJ000533	uncharacterized protein [Source:UniProtKB/TrEMBL	-2.46751	1.58006e-07
CPIJ005907	uncharacterized protein [Source:UniProtKB/TrEMBL	-2.45339	4.57386e-08
CPIJ001744	Zinc carboxypeptidase [Source:UniProtKB/TrEMBL	-2.44914	0.000677436
CPIJ015124	sterol carrier protein-2, putative	-2.4489	0.00504205
CPIJ000010	Chitinase [Source:UniProtKB/TrEMBL	-2.445	5.02847e-05
CPIJ011097	delta(9)-desaturase, putative	-2.44062	4.29356e-08
CPIJ002534	Sodium/iodide cotransporter [Source:UniProtKB/TrEMBL	-2.42616	0.00342664
CPIJ002911	retinoid-inducible serine carboxypeptidase precursor	-2.42072	3.13917e-06
CPIJ018313	protein 5NUC precursor	-2.40618	0.000130518
CPIJ018146	uncharacterized protein [Source:UniProtKB/TrEMBL	-2.40532	0.00235366
CPIJ018415	prolylcarboxypeptidase, putative	-2.40119	0.000414058
CPIJ007154	uncharacterized protein [Source:UniProtKB/TrEMBL	-2.36871	0.00980446
CPIJ002831	Oligopeptide transporter [Source:UniProtKB/TrEMBL	-2.36432	3.85454e-09
CPIJ000157	Dally [Source:UniProtKB/TrEMBL	-2.35175	0.00121391
CPIJ000009	chitinase A1 precursor	-2.32889	0.00571481
CPIJ014269	Chitin synthase 1 [Source:UniProtKB/TrEMBL	-2.3014	1.55772e-05
CPIJ002056	Adenylate cyclase type 2 (Fragment) [Source:UniProtKB/TrEMBL	-2.30017	0.000301855
CPIJ003138	UNC93A protein, putative	-2.29412	0.00398178
CPIJ003864	unspecified product	-2.28851	0.0032357
CPIJ003082	cytochrome P450 9J42	-2.23073	0.00183233
CPIJ005941	ADP,ATP carrier protein 2 [Source:UniProtKB/TrEMBL	-2.20875	5.60891e-07
CPIJ006322	Cytochrome P450 307a1 [Source:UniProtKB/TrEMBL	-2.1993	1.25464e-18
CPIJ015429	uncharacterized protein [Source:UniProtKB/TrEMBL	-2.19918	0.00548415
CPIJ002066	alpha-galactosidase A precursor	-2.19872	0.00184944
CPIJ019470	3-demethylubiquinone-9 3-methyltransferase	-2.186	0.000900825
CPIJ019825	uncharacterized protein [Source:UniProtKB/TrEMBL	-2.17851	0.000527089
CPIJ015744	protein 5NUC precursor	-2.17377	6.63964e-05
CPIJ003494	Fatty acid synthase S-acetyltransferase [Source:UniProtKB/TrEMBL	-2.16689	0.00686252
CPIJ008531	lactase-phlorizin hydrolase precursor	-2.15998	0.000641897
CPIJ007954	Pter-prov protein [Source:UniProtKB/TrEMBL	-2.13253	0.00554426
CPIJ011841	cytochrome P450 325E3	-2.13191	9.912e-08
CPIJ010495	carboxypeptidase N subunit 2 precursor	-2.13103	0.000794951
CPIJ004296	uncharacterized protein [Source:UniProtKB/TrEMBL	-2.13049	0.00379217
CPIJ000864	Multicopper oxidase [Source:UniProtKB/TrEMBL	-2.12419	2.19644e-07
CPIJ007473	uncharacterized protein [Source:UniProtKB/TrEMBL	-2.11337	0.00180462
CPIJ002112	serine protease nudel precursor	-2.11119	2.4378e-05
CPIJ018532	VWFC domain-containing protein [Source:UniProtKB/TrEMBL	-2.10595	5.44643e-08
CPIJ010537	cytochrome P450 9J45	-2.10243	0.00287456
CPIJ012511	Uncharacterized protein (Fragment) (Fragment) [Source:UniProtKB/TrEMBL	-2.10094	0.00134218
CPIJ006019	trypsin 5G1 precursor	-2.09374	0.00153565
CPIJ014226	Cellular retinaldehyde-binding protein [Source:UniProtKB/TrEMBL	-2.08339	0.00726424
CPIJ004138	1-acyl-sn-glycerol-3-phosphate acyltransferase [Source:UniProtKB/TrEMBL	-2.07934	0.00421193
CPIJ001710	uncharacterized protein [Source:UniProtKB/TrEMBL	-2.07123	0.0074388
CPIJ009371	uncharacterized protein [Source:UniProtKB/TrEMBL	-2.06548	0.000123352
CPIJ015654	lysosomal alpha-mannosidase	-2.06467	0.0018236
CPIJ011041	amino acid transporter, putative	-2.06186	0.00723028
CPIJ017836	Xanthine dehydrogenase/oxidase [Source:UniProtKB/TrEMBL	-2.0589	0.00469571
CPIJ003336	beta-galactosidase precursor	-2.04662	0.00825339
CPIJ004660	trypsin 1 precursor	-2.04576	6.70553e-08
CPIJ012221	Kinesin-II 95 kDa subunit [Source:UniProtKB/TrEMBL	-2.03997	8.38824e-09
CPIJ000367	lysosomal acid lipase, putative	-2.03853	0.00859615
CPIJ006121	cgmp-dependent protein kinase	-2.0344	0.00365056
CPIJ009726	uncharacterized protein [Source:UniProtKB/TrEMBL	-2.03168	0.00911554
CPIJ007028	uncharacterized protein [Source:UniProtKB/TrEMBL	-2.02138	9.7352e-07
CPIJ006051	uncharacterized protein [Source:UniProtKB/TrEMBL	-2.02042	0.00531244
CPIJ004211	uncharacterized protein [Source:UniProtKB/TrEMBL	-1.99798	0.00217189
CPIJ014109	uncharacterized protein [Source:UniProtKB/TrEMBL	-1.9954	0.00494517
CPIJ011266	uncharacterized protein [Source:UniProtKB/TrEMBL	-1.97753	0.00727006
CPIJ010536	cytochrome P450 9J44	-1.9461	0.00823129
CPIJ009203	melanoma receptor tyrosine-protein kinase precursor	-1.93739	0.00357152
CPIJ010641	prostasin precursor	-1.92738	0.00914483
CPIJ016559	Ubiquitin-activating enzyme E1 [Source:UniProtKB/TrEMBL	-1.92197	2.96273e-09
CPIJ010314	uncharacterized protein [Source:UniProtKB/TrEMBL	-1.92087	0.00183151
CPIJ000907	tetraspanin 29fb	-1.9126	9.18169e-08
CPIJ000752	uncharacterized protein [Source:UniProtKB/TrEMBL	-1.90058	3.26473e-13
CPIJ012251	Troponin C [Source:UniProtKB/TrEMBL	-1.8957	0.00252786
CPIJ011963	Multidrug resistance-associated protein 1 [Source:UniProtKB/TrEMBL	-1.89535	0.00302729
CPIJ004517	Sugar transporter [Source:UniProtKB/TrEMBL	-1.89033	0.00139903
CPIJ017920	fatty acyl-CoA reductase 1	-1.88756	0.00862546
CPIJ013738	Cytoplasmic polyadenylation element binding protein [Source:UniProtKB/TrEMBL	-1.88086	3.29429e-19
CPIJ005417	Synaptic vesicle glycoprotein 2C [Source:UniProtKB/TrEMBL	-1.87603	0.00206692
CPIJ007659	uncharacterized protein [Source:UniProtKB/TrEMBL	-1.86632	8.15552e-06
CPIJ012671	Mesenchymal stem cell protein DSCD75 [Source:UniProtKB/TrEMBL	-1.86088	0.00035632
CPIJ003495	Fatty acid synthase S-acetyltransferase [Source:UniProtKB/TrEMBL	-1.84942	0.000840305
CPIJ019700	cytochrome P450 6M15	-1.84775	0.00920289
CPIJ000027	Semaphorin [Source:UniProtKB/TrEMBL	-1.84278	0.00390874
CPIJ015542	Nuclear receptor 3 [Source:UniProtKB/TrEMBL	-1.8376	0.0004517
CPIJ011457	uncharacterized protein [Source:UniProtKB/TrEMBL	-1.83722	0.000266456
CPIJ001041	chitooligosaccharidolytic beta-N-acetylglucosaminidase precursor	-1.83172	0.00708517
CPIJ008367	fatty acid synthase S-acetyltransferase	-1.82867	0.00850239
CPIJ018646	Transcription elongation factor spt6 [Source:UniProtKB/TrEMBL	-1.82822	5.36201e-14
CPIJ003068	Uncharacterized protein (Fragment) (Fragment) [Source:UniProtKB/TrEMBL	-1.82271	0.00805359
CPIJ017440	Mfs transporter [Source:UniProtKB/TrEMBL	-1.81995	0.00399653
CPIJ018944	cytochrome P450 4C51	-1.81261	8.49232e-12
CPIJ004086	Angiotensin-converting enzyme [Source:UniProtKB/TrEMBL	-1.79098	0.00586176
CPIJ000185	uncharacterized protein [Source:UniProtKB/TrEMBL	-1.76669	0.000172826
CPIJ017756	uncharacterized protein [Source:UniProtKB/TrEMBL	-1.76613	0.000189164
CPIJ008941	Sugar transporter [Source:UniProtKB/TrEMBL	-1.76127	0.00320854
CPIJ040880	unspecified product	-1.76112	0.000293562
CPIJ009415	cytochrome P450	-1.75386	0.00537675
CPIJ005591	Indoleacetamide hydrolase [Source:UniProtKB/TrEMBL	-1.75167	0.000219768
CPIJ007406	thymus-specific serine protease precursor	-1.74865	7.79889e-05
CPIJ000905	tetraspanin, putative	-1.74789	0.000170627
CPIJ003189	Serine/threonine-protein kinase Smg1 [Source:UniProtKB/TrEMBL	-1.7413	0.00030209
CPIJ000032	Glucosyl/glucuronosyl transferase [Source:UniProtKB/TrEMBL	-1.73752	0.000198648
CPIJ013552	Dynamin [Source:UniProtKB/TrEMBL	-1.73446	4.29211e-16
CPIJ014745	innexin inx3	-1.73109	4.43597e-06
CPIJ004379	Steroid dehydrogenase [Source:UniProtKB/TrEMBL	-1.72705	1.72755e-05
CPIJ009980	Eukaryotic translation initiation factor 4 gamma [Source:UniProtKB/TrEMBL	-1.72505	2.12659e-13
CPIJ005343	glucosylceramidase precursor	-1.72428	0.000303825
CPIJ014287	ferritin heavy chain	-1.715	0.00596204
CPIJ003435	Aquarius [Source:UniProtKB/TrEMBL	-1.71227	3.05226e-05
CPIJ004956	uncharacterized protein [Source:UniProtKB/TrEMBL	-1.70802	0.00138765
CPIJ009910	uncharacterized protein [Source:UniProtKB/TrEMBL	-1.68604	0.00101326
CPIJ018889	transferrin, putative	-1.68471	0.00243463
CPIJ010829	sodium/nucleoside cotransporter 1	-1.67916	0.00691874
CPIJ005680	Retinal-binding protein [Source:UniProtKB/TrEMBL	-1.67816	0.000119302
CPIJ017835	Xanthine dehydrogenase [Source:UniProtKB/TrEMBL	-1.67101	0.00422911
CPIJ012364	Abc transporter [Source:UniProtKB/TrEMBL	-1.66386	9.71261e-05
CPIJ003237	Plectin-1 [Source:UniProtKB/TrEMBL	-1.66117	0.00240614
CPIJ016075	uncharacterized protein [Source:UniProtKB/TrEMBL	-1.6579	0.000352421
CPIJ003338	Beta-galactosidase [Source:UniProtKB/TrEMBL	-1.6449	0.00522364
CPIJ019020	creatine transporter	-1.63381	0.00903243
CPIJ008277	uncharacterized protein [Source:UniProtKB/TrEMBL	-1.62875	0.00306441
CPIJ010921	Monocarboxylate transporter [Source:UniProtKB/TrEMBL	-1.62823	6.86009e-05
CPIJ010540	cytochrome P450 9J35	-1.62	0.00741104
CPIJ002936	uncharacterized protein [Source:UniProtKB/TrEMBL	-1.60045	0.0053708
CPIJ014809	innexin inx2	-1.58682	0.00207478
CPIJ010799	Carboxypeptidase B [Source:UniProtKB/TrEMBL	-1.5826	0.00785099
CPIJ003722	Aldo-keto reductase [Source:UniProtKB/TrEMBL	-1.5549	5.34107e-06
CPIJ014005	elongation of very long chain fatty acids protein 1	-1.54848	0.0075218
CPIJ005431	Gp150 protein [Source:UniProtKB/TrEMBL	-1.54793	0.00579762
CPIJ011025	elongation of very long chain fatty acids protein 4	-1.54526	0.00157788
CPIJ017147	Kynurenine 3-monooxygenase [Source:UniProtKB/TrEMBL	-1.54359	4.79171e-07
CPIJ000665	galectin, putative	-1.53953	0.000309571
CPIJ006042	P21-activated kinase	-1.53909	0.000897802
CPIJ008210	uncharacterized protein [Source:UniProtKB/TrEMBL	-1.52799	9.14387e-07
CPIJ007143	uncharacterized protein [Source:UniProtKB/TrEMBL	-1.51759	0.00179612
CPIJ013065	Serine/threonine-protein kinase wnk 1,3,4 [Source:UniProtKB/TrEMBL	-1.5088	5.50616e-07
CPIJ008014	oxidase/peroxidase, putative	-1.50574	0.00917746
CPIJ001556	acyl-coenzyme A oxidase 3	-1.50224	0.00118244
CPIJ002598	uncharacterized protein [Source:UniProtKB/TrEMBL	-1.49926	0.00879049
CPIJ000061	uncharacterized protein [Source:UniProtKB/TrEMBL	-1.49566	0.000201577
CPIJ002058	uncharacterized protein [Source:UniProtKB/TrEMBL	-1.49213	1.79014e-17
CPIJ004785	uncharacterized protein [Source:UniProtKB/TrEMBL	-1.48039	0.00375104
CPIJ011652	Multidrug resistance-associated protein 1 [Source:UniProtKB/TrEMBL	-1.46763	3.23563e-08
CPIJ000718	Transketolase [Source:UniProtKB/TrEMBL	-1.4673	5.7601e-18
CPIJ005456	Bicaudal-c [Source:UniProtKB/TrEMBL	-1.46411	3.92769e-12
CPIJ002104	plasma alpha-L-fucosidase precursor	-1.46019	1.34793e-07
CPIJ002507	Nuclear receptor co-repressor 1 [Source:UniProtKB/TrEMBL	-1.45561	4.98098e-06
CPIJ011924	uncharacterized protein [Source:UniProtKB/TrEMBL	-1.45131	0.00285874
CPIJ008246	uncharacterized protein [Source:UniProtKB/TrEMBL	-1.44733	0.00957048
CPIJ004776	glycogen phosphorylase	-1.43523	1.64399e-12
CPIJ020293	uncharacterized protein [Source:UniProtKB/TrEMBL	-1.42569	0.000168861
CPIJ017084	uncharacterized protein [Source:UniProtKB/TrEMBL	-1.41824	0.000300893
CPIJ018166	Zinc-finger protein ubi-d4 A [Source:UniProtKB/TrEMBL	-1.41141	0.00625145
CPIJ007302	Long-chain fatty acid transport protein 4 [Source:UniProtKB/TrEMBL	-1.41051	0.000807302
CPIJ010239	protein phosphatase 2c	-1.40293	0.000146049
CPIJ014691	FK506-binding protein 59	-1.39546	2.47069e-20
CPIJ005539	Ceramidase [Source:UniProtKB/TrEMBL	-1.391	3.8771e-05
CPIJ012215	Inositol 1,4,5-trisphosphate receptor [Source:UniProtKB/TrEMBL	-1.39037	0.00372519
CPIJ000260	p130cas [Source:UniProtKB/TrEMBL	-1.38799	0.00769681
CPIJ001993	uncharacterized protein [Source:UniProtKB/TrEMBL	-1.38177	0.00544495
CPIJ012360	Semaphorin [Source:UniProtKB/TrEMBL	-1.38085	0.000392099
CPIJ009745	Cytoplasmic polyadenylation element binding protein [Source:UniProtKB/TrEMBL	-1.38082	2.05114e-18
CPIJ007775	apolipophorin-III, putative	-1.3788	0.00503194
CPIJ015655	lysosomal alpha-mannosidase precursor	-1.36627	0.000120167
CPIJ005329	Peroxisomal carnitine O-octanoyltransferase [Source:UniProtKB/TrEMBL	-1.35821	0.00103548
CPIJ000232	Glycerol-3-phosphate dehydrogenase [NAD(+)] [Source:UniProtKB/TrEMBL	-1.34639	6.27677e-16
CPIJ005777	synaptic vesicle protein, putative	-1.34551	0.00461384
CPIJ004564	brain chitinase and chia, putative	-1.34046	0.00181996
CPIJ004210	protein FAM38A	-1.32539	0.000431806
CPIJ010804	Zinc carboxypeptidase [Source:UniProtKB/TrEMBL	-1.32463	0.00791609
CPIJ005754	B230208H17Rik protein [Source:UniProtKB/TrEMBL	-1.31736	1.31321e-08
CPIJ015181	Proprotein convertase subtilisin/kexin type 4, furin [Source:UniProtKB/TrEMBL	-1.31236	0.0033201
CPIJ004489	potassium-dependent sodium-calcium exchanger, putative	-1.30334	0.00296926
CPIJ018298	protein-tryrosine phosphatase	-1.29849	0.00035952
CPIJ008133	Integrator complex subunit 3 [Source:UniProtKB/TrEMBL	-1.29822	3.30044e-08
CPIJ008616	Lachesin [Source:UniProtKB/TrEMBL	-1.29719	0.000331618
CPIJ013740	uncharacterized protein [Source:UniProtKB/TrEMBL	-1.28991	0.000217538
CPIJ040879	unspecified product	-1.28176	0.00184077
CPIJ017501	E3 ubiquitin-protein ligase UBR1 [Source:UniProtKB/TrEMBL	-1.27377	2.18445e-08
CPIJ007745	leucine-rich repeat-containing protein 15 precursor	-1.26922	0.00464098
CPIJ018155	Luciferin 4-monooxygenase [Source:UniProtKB/TrEMBL	-1.26711	2.39949e-07
CPIJ010979	phosphatidylcholine-sterol acyltransferase precursor	-1.26527	0.00579762
CPIJ007685	PDZ domain-containing protein BBG-LP10 [Source:UniProtKB/TrEMBL	-1.26314	0.00115057
CPIJ017610	Glucose-6-phosphate isomerase [Source:UniProtKB/TrEMBL	-1.25913	0.000168861
CPIJ000812	uncharacterized protein [Source:UniProtKB/TrEMBL	-1.25194	2.50863e-09
CPIJ019946	Adenylate cyclase type 5 [Source:UniProtKB/TrEMBL	-1.24594	0.00021154
CPIJ012836	Leucine-rich transmembrane protein [Source:UniProtKB/TrEMBL	-1.24434	0.00847069
CPIJ003900	Bifunctional aminoacyl-tRNA synthetase [Source:UniProtKB/TrEMBL	-1.24423	0.00504398
CPIJ012655	beta-mannosidase precursor	-1.24337	7.41836e-07
CPIJ001684	filamin, putative	-1.24316	5.07082e-06
CPIJ004181	Myosin-VIIa [Source:UniProtKB/TrEMBL	-1.24287	0.00375104
CPIJ014673	uncharacterized protein [Source:UniProtKB/TrEMBL	-1.24286	0.00346907
CPIJ013997	uncharacterized protein [Source:UniProtKB/TrEMBL	-1.2424	4.43368e-07
CPIJ017010	vacuolar proton translocating ATPase 116 kDa subunit a isoform 1	-1.24155	0.00133644
CPIJ019023	unspecified product	-1.23767	2.40563e-06
CPIJ002673	uncharacterized protein [Source:UniProtKB/TrEMBL	-1.22617	0.00213672
CPIJ018632	Glutathione-s-transferase theta, gst [Source:UniProtKB/TrEMBL	-1.22422	0.00938767
CPIJ013247	DEAD-box ATP-dependent RNA helicase 8 [Source:UniProtKB/TrEMBL	-1.22227	0.00512328
CPIJ007963	Ecdysone-induced protein 75b [Source:UniProtKB/TrEMBL	-1.22171	0.000615254
CPIJ015175	Predicted protein [Source:UniProtKB/TrEMBL	-1.22059	0.00016891
CPIJ009719	Nova [Source:UniProtKB/TrEMBL	-1.21651	0.00365324
CPIJ001766	uncharacterized protein [Source:UniProtKB/TrEMBL	-1.21633	1.14067e-06
CPIJ014511	uncharacterized protein [Source:UniProtKB/TrEMBL	-1.21625	0.00365324
CPIJ001732	uncharacterized protein [Source:UniProtKB/TrEMBL	-1.21416	0.000255276
CPIJ012159	Sphingomyelin phosphodiesterase [Source:UniProtKB/TrEMBL	-1.21323	3.67049e-06
CPIJ018519	uncharacterized protein [Source:UniProtKB/TrEMBL	-1.21106	4.69923e-08
CPIJ007957	Six/sine homebox transcription factors [Source:UniProtKB/TrEMBL	-1.21017	0.000109243
CPIJ005294	collagen IV alpha 1 chain precursor	-1.20815	0.00205978
CPIJ017386	proteasome subunit beta type 8 precursor	-1.20598	6.0779e-12
CPIJ003199	uncharacterized protein [Source:UniProtKB/TrEMBL	-1.19903	0.00304712
CPIJ012202	Capicua protein [Source:UniProtKB/TrEMBL	-1.19886	9.87448e-13
CPIJ000180	uncharacterized protein [Source:UniProtKB/TrEMBL	-1.18341	0.00452318
CPIJ018499	Monocarboxylate transporter [Source:UniProtKB/TrEMBL	-1.17498	0.000219527
CPIJ011193	Set domain protein [Source:UniProtKB/TrEMBL	-1.1744	3.37687e-06
CPIJ011600	Long-chain-fatty-acid coa ligase [Source:UniProtKB/TrEMBL	-1.174	8.87023e-05
CPIJ005524	Acetyl-coa carboxylase [Source:UniProtKB/TrEMBL	-1.17267	7.89752e-07
CPIJ000196	Steroid receptor-interacting snf2 domain protein [Source:UniProtKB/TrEMBL	-1.16916	5.87204e-06
CPIJ000659	Timeout/timeless-2 [Source:UniProtKB/TrEMBL	-1.16795	3.54611e-10
CPIJ007709	Afadin [Source:UniProtKB/TrEMBL	-1.16374	9.912e-08
CPIJ000574	cathepsin L precursor	-1.16367	8.19364e-05
CPIJ015396	NEDD8-activating enzyme E1 regulatory subunit [Source:UniProtKB/TrEMBL	-1.15518	0.00887746
CPIJ017379	uncharacterized protein [Source:UniProtKB/TrEMBL	-1.15426	0.00333133
CPIJ018377	T-complex protein 1 subunit epsilon [Source:UniProtKB/TrEMBL	-1.15369	1.71373e-13
CPIJ011293	Gamma-tubulin complex component [Source:UniProtKB/TrEMBL	-1.15297	0.00153439
CPIJ016380	Galactokinase [Source:UniProtKB/TrEMBL	-1.15297	0.00235366
CPIJ015262	Heterogeneous nuclear ribonucleoprotein 27C [Source:UniProtKB/TrEMBL	-1.15286	8.66514e-08
CPIJ000992	juvenile hormone epoxide hydrolase 1	-1.14877	0.000352681
CPIJ002772	uncharacterized protein [Source:UniProtKB/TrEMBL	-1.14715	0.000219018
CPIJ009755	Serrate protein [Source:UniProtKB/TrEMBL	-1.14509	0.000589704
CPIJ007568	Rap55 [Source:UniProtKB/TrEMBL	-1.14293	6.32499e-13
CPIJ010003	T-complex protein 1 subunit gamma [Source:UniProtKB/TrEMBL	-1.13931	7.82795e-08
CPIJ015389	Proliferation-associated 2g4 [Source:UniProtKB/TrEMBL	-1.12796	7.03435e-21
CPIJ013522	uncharacterized protein [Source:UniProtKB/TrEMBL	-1.12792	0.000750619
CPIJ002870	uncharacterized protein [Source:UniProtKB/TrEMBL	-1.12523	7.63746e-11
CPIJ014443	ATP-binding cassette sub-family G member 4	-1.12489	0.000733844
CPIJ005869	uncharacterized protein [Source:UniProtKB/TrEMBL	-1.12376	1.2972e-05
CPIJ018724	Uncharacterized protein (Fragment) (Fragment) [Source:UniProtKB/TrEMBL	-1.12099	0.00504205
CPIJ008456	Cystinosin [Source:UniProtKB/TrEMBL	-1.11051	1.98203e-07
CPIJ013600	Mandelate racemase [Source:UniProtKB/TrEMBL	-1.10765	0.000544238
CPIJ009488	uncharacterized protein [Source:UniProtKB/TrEMBL	-1.10639	0.0046736
CPIJ006323	Xaa-Pro aminopeptidase 1 [Source:UniProtKB/TrEMBL	-1.10307	1.51235e-08
CPIJ005039	Calpain-c [Source:UniProtKB/TrEMBL	-1.10272	0.00963244
CPIJ020287	uncharacterized protein [Source:UniProtKB/TrEMBL	-1.10075	1.38898e-05
CPIJ017419	Fibulin 1 [Source:UniProtKB/TrEMBL	-1.09623	0.00455554
CPIJ018673	succinyl-CoA ligase subunit alpha	-1.09432	3.96475e-18
CPIJ006641	uncharacterized protein [Source:UniProtKB/TrEMBL	-1.09364	0.000405543
CPIJ007548	protein Jade-3	-1.09357	0.00503194
CPIJ016361	Isoleucyl tRNA synthetase [Source:UniProtKB/TrEMBL	-1.09355	6.02325e-12
CPIJ006113	internalin A, putative	-1.09144	3.51907e-05
CPIJ008869	Homocysteine S-methyltransferase [Source:UniProtKB/TrEMBL	-1.09034	3.30044e-08
CPIJ000966	COP9 signalosome complex subunit 4 [Source:UniProtKB/TrEMBL	-1.08987	1.34996e-11
CPIJ013870	uncharacterized protein [Source:UniProtKB/TrEMBL	-1.08851	0.00188876
CPIJ011633	short-chain specific acyl-CoA dehydrogenase, mitochondrial precursor	-1.08565	0.00547251
CPIJ001558	Fragile site-associated protein [Source:UniProtKB/TrEMBL	-1.08329	0.00622508
CPIJ015309	rab gdp-dissociation inhibitor	-1.08084	3.60453e-16
CPIJ014907	Xaa-pro dipeptidase [Source:UniProtKB/TrEMBL	-1.08054	2.82846e-06
CPIJ008894	Myosin IIIB [Source:UniProtKB/TrEMBL	-1.07967	0.000629804
CPIJ005597	Glyceraldehyde-3-phosphate dehydrogenase [Source:UniProtKB/TrEMBL	-1.07908	3.45631e-15
CPIJ002049	adaptin, alpha/gamma/epsilon	-1.07506	0.00568967
CPIJ008209	uncharacterized protein [Source:UniProtKB/TrEMBL	-1.07402	7.5557e-05
CPIJ003397	Aldo-keto reductase [Source:UniProtKB/TrEMBL	-1.07241	2.63887e-09
CPIJ006280	uncharacterized protein [Source:UniProtKB/TrEMBL	-1.07053	2.43088e-14
CPIJ006187	acyl-CoA oxidase	-1.07039	1.74074e-05
CPIJ002888	Growth factor receptor-bound protein [Source:UniProtKB/TrEMBL	-1.06958	0.00784955
CPIJ003313	uncharacterized protein [Source:UniProtKB/TrEMBL	-1.06492	2.63644e-12
CPIJ014512	uncharacterized protein [Source:UniProtKB/TrEMBL	-1.06272	3.24939e-06
CPIJ019337	Rap55 [Source:UniProtKB/TrEMBL	-1.06165	0.00972258
CPIJ018457	eukaryotic translation initiation factor 3 subunit 2	-1.05642	1.65095e-10
CPIJ003877	NADH-ubiquinone oxidoreductase subunit B14.5b	-1.05627	0.000677436
CPIJ010486	glycyl-tRNA synthetase	-1.05477	3.99458e-14
CPIJ017573	Focal adhesion kinase [Source:UniProtKB/TrEMBL	-1.0541	5.36272e-10
CPIJ004559	Spermatogenesis associated factor [Source:UniProtKB/TrEMBL	-1.04904	1.00389e-16
CPIJ013413	Receptor tyrosine phosphatase type r2a [Source:UniProtKB/TrEMBL	-1.04336	0.00156557
CPIJ008439	puromycin-sensitive aminopeptidase	-1.03872	8.69989e-28
CPIJ007259	uncharacterized protein [Source:UniProtKB/TrEMBL	-1.03758	0.00791609
CPIJ016874	uncharacterized protein [Source:UniProtKB/TrEMBL	-1.03267	0.00238447
CPIJ003391	Aldehyde reductase 1 [Source:UniProtKB/TrEMBL	-1.02442	9.706e-05
CPIJ013385	uncharacterized protein [Source:UniProtKB/TrEMBL	-1.02312	5.02589e-20
CPIJ010675	Chromosome region maintenance protein 5/exportin [Source:UniProtKB/TrEMBL	-1.02266	3.37992e-11
CPIJ008203	Transketolase [Source:UniProtKB/TrEMBL	-1.02117	4.34974e-17
CPIJ005295	collagen alpha-2(IV) chain precursor	-1.02047	0.00717079
CPIJ011452	Ku P80 DNA helicase [Source:UniProtKB/TrEMBL	-1.01641	1.46316e-05
CPIJ010028	OV-16 antigen precursor	-1.01554	3.66202e-07
CPIJ005356	dipeptidyl-peptidase 3	-1.01363	8.38581e-09
CPIJ004177	Sodium-dependent phosphate transporter [Source:UniProtKB/TrEMBL	-1.01228	3.61416e-07
CPIJ000859	ATP-citrate synthase [Source:UniProtKB/TrEMBL	-1.01227	1.70719e-16
CPIJ015656	lysosomal alpha-mannosidase precursor	-1.01066	0.000946106
CPIJ008611	uncharacterized protein [Source:UniProtKB/TrEMBL	-1.00759	2.43461e-05
CPIJ006040	chaperonin	-1.00658	9.21901e-15
CPIJ020278	pro-epidermal growth factor precursor	-1.0024	4.69694e-05
CPIJ001704	uncharacterized protein [Source:UniProtKB/TrEMBL	-1.00191	0.0040166
CPIJ004840	FAD oxidoreductase [Source:UniProtKB/TrEMBL	-0.99528	0.000392099
CPIJ007686	E1a binding protein P400 [Source:UniProtKB/TrEMBL	-0.993299	4.85493e-06
CPIJ012957	Cytosolic purine 5-nucleotidase [Source:UniProtKB/TrEMBL	-0.990835	0.002743
CPIJ001893	Immunoglobulin-binding protein 1 [Source:UniProtKB/TrEMBL	-0.987039	1.849e-13
CPIJ007075	Trypsin [Source:UniProtKB/TrEMBL	-0.97772	4.03532e-09
CPIJ012512	ATP-dependent RNA helicase p62 [Source:UniProtKB/TrEMBL	-0.976457	9.11652e-09
CPIJ005163	uncharacterized protein [Source:UniProtKB/TrEMBL	-0.975564	1.25283e-10
CPIJ010002	T-complex protein 1 subunit gamma [Source:UniProtKB/TrEMBL	-0.975407	2.33247e-09
CPIJ014211	DEAD box ATP-dependent RNA helicase [Source:UniProtKB/TrEMBL	-0.975188	6.33306e-07
CPIJ005514	calcium/calmodulin-dependent serine protein kinase membrane-associated guanylate kinase	-0.973106	0.00637306
CPIJ020117	uncharacterized protein [Source:UniProtKB/TrEMBL	-0.971786	2.9056e-05
CPIJ002686	Sodium-bile acid cotransporter [Source:UniProtKB/TrEMBL	-0.970416	8.21278e-06
CPIJ004401	ornithine aminotransferase, mitochondrial precursor	-0.968479	3.93455e-05
CPIJ010868	NADH-ubiquinone oxidoreductase 75 kDa subunit [Source:UniProtKB/TrEMBL	-0.966243	1.41653e-08
CPIJ013863	Ubiquitin specific protease 9/faf [Source:UniProtKB/TrEMBL	-0.965784	9.79548e-05
CPIJ004192	uncharacterized protein [Source:UniProtKB/TrEMBL	-0.965093	3.61916e-05
CPIJ007830	uncharacterized protein [Source:UniProtKB/TrEMBL	-0.96324	0.00879049
CPIJ008172	uncharacterized protein [Source:UniProtKB/TrEMBL	-0.960355	0.00058476
CPIJ003439	Intron-binding protein aquarius [Source:UniProtKB/TrEMBL	-0.960236	0.00490722
CPIJ006198	uncharacterized protein [Source:UniProtKB/TrEMBL	-0.957895	1.62666e-07
CPIJ013491	Alpha-aspartyl dipeptidase [Source:UniProtKB/TrEMBL	-0.957488	0.00277872
CPIJ005916	Alanyl-tRNA synthetase [Source:UniProtKB/TrEMBL	-0.95435	2.38188e-09
CPIJ006770	Glucosamine-fructose-6-phosphate aminotransferase 2 [Source:UniProtKB/TrEMBL	-0.951205	0.00108508
CPIJ013401	Mical [Source:UniProtKB/TrEMBL	-0.950317	0.000253409
CPIJ003172	Galactose-1-phosphate uridylyltransferase [Source:UniProtKB/TrEMBL	-0.949527	7.86683e-06
CPIJ006087	Sodium/solute symporter [Source:UniProtKB/TrEMBL	-0.947836	0.00108541
CPIJ005966	sodium/potassium-transporting ATPase alpha chain	-0.946746	0.000157007
CPIJ015186	Galactokinase [Source:UniProtKB/TrEMBL	-0.943295	0.000951217
CPIJ004871	uncharacterized protein [Source:UniProtKB/TrEMBL	-0.94324	1.41653e-08
CPIJ015635	uncharacterized protein [Source:UniProtKB/TrEMBL	-0.939585	0.0015369
CPIJ000577	cathepsin B precursor	-0.938465	1.4253e-09
CPIJ008393	uncharacterized protein [Source:UniProtKB/TrEMBL	-0.932649	1.06465e-05
CPIJ013742	uncharacterized protein [Source:UniProtKB/TrEMBL	-0.931913	7.38985e-17
CPIJ003348	uncharacterized protein [Source:UniProtKB/TrEMBL	-0.923065	1.55605e-12
CPIJ002334	Importin-4 [Source:UniProtKB/TrEMBL	-0.920949	2.52367e-13
CPIJ013559	protein disulfide isomerase	-0.920822	0.000412679
CPIJ013698	allergen, putative	-0.920539	1.94646e-08
CPIJ006613	Aspartate aminotransferase [Source:UniProtKB/TrEMBL	-0.917328	1.57539e-09
CPIJ019726	dihydrolipoamide dehydrogenase	-0.915238	1.29962e-06
CPIJ007338	uncharacterized protein [Source:UniProtKB/TrEMBL	-0.913948	4.40517e-07
CPIJ005347	26S proteasome non-ATPase regulatory subunit 13 [Source:UniProtKB/TrEMBL	-0.910003	2.63603e-25
CPIJ006466	H/ACA ribonucleoprotein complex subunit 4 [Source:UniProtKB/TrEMBL	-0.902151	5.94208e-08
CPIJ006486	Glucose-6-phosphate isomerase [Source:UniProtKB/TrEMBL	-0.902069	2.2317e-05
CPIJ000948	Enolase [Source:UniProtKB/TrEMBL	-0.898446	3.37577e-08
CPIJ005703	inorganic phosphate cotransporter, putative	-0.897902	1.18588e-06
CPIJ019814	nodal modulator 3 precursor	-0.897849	0.000544238
CPIJ009491	Isocitrate dehydrogenase [Source:UniProtKB/TrEMBL	-0.896401	5.98488e-09
CPIJ008591	6-phosphofructokinase	-0.895236	0.000467847
CPIJ018056	Clathrin light chain [Source:UniProtKB/TrEMBL	-0.88826	5.7601e-18
CPIJ005707	Phosphoserine phosphatase [Source:UniProtKB/TrEMBL	-0.886675	0.00054652
CPIJ007376	Calreticulin [Source:UniProtKB/TrEMBL	-0.885574	3.30044e-08
CPIJ011605	uncharacterized protein [Source:UniProtKB/TrEMBL	-0.884561	0.00685262
CPIJ002118	iron-responsive element-binding protein 1	-0.882424	1.10231e-09
CPIJ011183	uncharacterized protein [Source:UniProtKB/TrEMBL	-0.879699	9.56713e-13
CPIJ003351	26S proteasome non-ATPase regulatory subunit 6 [Source:UniProtKB/TrEMBL	-0.879496	3.36417e-18
CPIJ001548	unspecified product	-0.878156	0.00302558
CPIJ015786	Programmed cell death [Source:UniProtKB/TrEMBL	-0.877422	2.61529e-08
CPIJ007651	Aspartate aminotransferase [Source:UniProtKB/TrEMBL	-0.876942	1.01816e-09
CPIJ003185	gamma-glutamyltranspeptidase 1 precursor	-0.874803	0.000845841
CPIJ003701	uncharacterized protein [Source:UniProtKB/TrEMBL	-0.871364	9.59581e-06
CPIJ004838	26S proteasome non-ATPase regulatory subunit 3 [Source:UniProtKB/TrEMBL	-0.861007	1.34243e-13
CPIJ006700	Armadillo [Source:UniProtKB/TrEMBL	-0.860878	4.25911e-10
CPIJ015064	uncharacterized protein [Source:UniProtKB/TrEMBL	-0.860808	0.00318607
CPIJ002099	NADH-ubiquinone oxidoreductase sgdh subunit [Source:UniProtKB/TrEMBL	-0.859674	9.19707e-06
CPIJ011631	short-chain specific acyl-CoA dehydrogenase, mitochondrial precursor	-0.859151	8.36544e-05
CPIJ011958	Canalicular multispecific organic anion transporter 2 [Source:UniProtKB/TrEMBL	-0.855215	0.00312453
CPIJ003682	Hypoxia-inducible factor [Source:UniProtKB/TrEMBL	-0.855086	0.00863429
CPIJ016451	Crotonobetainyl-CoA dehydrogenase [Source:UniProtKB/TrEMBL	-0.853826	1.72448e-07
CPIJ005552	thioredoxin reductase 1, mitochondrial precursor	-0.853536	1.0457e-06
CPIJ007179	26S proteasome alpha 4 subunit	-0.852361	1.79014e-17
CPIJ018869	NADH dehydrogenase iron-sulfur protein 7, mitochondrial precursor	-0.846147	8.86612e-10
CPIJ005207	Cop9 complex subunit 7a [Source:UniProtKB/TrEMBL	-0.846127	1.41071e-08
CPIJ000337	isocitrate dehydrogenase cytoplasmic	-0.845377	6.29663e-05
CPIJ004537	double-strand break repair protein MRE11	-0.842855	0.000769698
CPIJ005219	protein disulfide isomerase	-0.841064	7.71852e-08
CPIJ007772	ATP synthase alpha subunit vacuolar [Source:UniProtKB/TrEMBL	-0.840517	8.21787e-08
CPIJ011540	Casein kinase II subunit alpha [Source:UniProtKB/TrEMBL	-0.840469	2.03409e-12
CPIJ000904	uncharacterized protein [Source:UniProtKB/TrEMBL	-0.839936	3.11306e-05
CPIJ000923	uncharacterized protein [Source:UniProtKB/TrEMBL	-0.838651	2.27201e-07
CPIJ006351	Src substrate cortactin [Source:UniProtKB/TrEMBL	-0.83536	0.00537011
CPIJ017373	Glutamate carboxypeptidase [Source:UniProtKB/TrEMBL	-0.834148	3.45713e-05
CPIJ015251	Solute carrier family 2 [Source:UniProtKB/TrEMBL	-0.834066	0.00972988
CPIJ004172	Threonyl-tRNA synthetase [Source:UniProtKB/TrEMBL	-0.831209	8.75227e-11
CPIJ005280	uncharacterized protein [Source:UniProtKB/TrEMBL	-0.829635	0.00272176
CPIJ012314	COP9 signalosome complex subunit 5 [Source:UniProtKB/TrEMBL	-0.827401	2.61632e-21
CPIJ019272	1,2-dihydroxy-3-keto-5-methylthiopentene dioxygenase [Source:UniProtKB/TrEMBL	-0.825421	0.00196757
CPIJ010145	Midasin [Source:UniProtKB/TrEMBL	-0.824145	0.00225292
CPIJ018617	Structural maintenance of chromosomes protein 3 [Source:UniProtKB/TrEMBL	-0.823984	3.66092e-06
CPIJ013700	uncharacterized protein [Source:UniProtKB/TrEMBL	-0.822959	0.000109196
CPIJ015259	nucleosome assembly protein, putative	-0.822948	1.09535e-06
CPIJ013253	ATP-binding cassette sub-family D member 1 [Source:UniProtKB/TrEMBL	-0.821237	0.000204211
CPIJ009571	Fructose-bisphosphate aldolase [Source:UniProtKB/TrEMBL	-0.820958	1.59724e-09
CPIJ014531	Vigilin [Source:UniProtKB/TrEMBL	-0.820437	7.28423e-07
CPIJ009489	Ubiquitin ligase E3 [Source:UniProtKB/TrEMBL	-0.81756	5.55468e-05
CPIJ005476	sorting nexin, putative	-0.815874	2.16791e-07
CPIJ008589	14-3-3 protein sigma, gamma, zeta, beta/alpha	-0.815802	1.54471e-09
CPIJ016407	26S protease regulatory subunit 6A [Source:UniProtKB/TrEMBL	-0.815741	1.48207e-10
CPIJ009825	leucyl aminopeptidase, putative	-0.80948	5.2348e-09
CPIJ000421	uncharacterized protein [Source:UniProtKB/TrEMBL	-0.809222	5.45211e-06
CPIJ017719	DNA mismatch repair protein spellchecker 1 [Source:UniProtKB/TrEMBL	-0.808329	1.49175e-10
CPIJ007470	uncharacterized protein [Source:UniProtKB/TrEMBL	-0.807074	5.57479e-06
CPIJ010558	Peptide-N(4)-(N-acetyl-beta-glucosaminyl)asparagine amidase [Source:UniProtKB/TrEMBL	-0.806234	0.00100038
CPIJ010534	Endoribonuclease Dicer [Source:UniProtKB/TrEMBL	-0.805443	0.00114762
CPIJ011693	NADH-ubiquinone oxidoreductase 42 kda subunit	-0.803397	3.55529e-17
CPIJ002251	Guanine-nucleotide-exchange-factor [Source:UniProtKB/TrEMBL	-0.80313	0.00693523
CPIJ001749	Ring canal kelch protein [Source:UniProtKB/TrEMBL	-0.801039	0.00257153
CPIJ001689	Condensin complex subunit 1 [Source:UniProtKB/TrEMBL	-0.800494	8.66514e-08
CPIJ014909	Host cell factor [Source:UniProtKB/TrEMBL	-0.800203	0.000111676
CPIJ002841	Leucine aminopeptidase [Source:UniProtKB/TrEMBL	-0.799615	9.56713e-13
CPIJ020122	NADH-ubiquinone oxidoreductase 75 kDa subunit [Source:UniProtKB/TrEMBL	-0.798978	1.26673e-07
CPIJ001891	uncharacterized protein [Source:UniProtKB/TrEMBL	-0.795191	3.29665e-10
CPIJ002381	replication protein A 70 kDa DNA-binding subunit	-0.792876	2.33247e-09
CPIJ009280	Phosphoglycerate kinase [Source:UniProtKB/TrEMBL	-0.792391	3.17206e-08
CPIJ007697	testicular acid phosphatase precursor	-0.791811	0.00908265
CPIJ010679	Valyl-tRNA synthetase [Source:UniProtKB/TrEMBL	-0.789422	9.53524e-06
CPIJ004069	ferritin light-chain	-0.787078	2.69325e-05
CPIJ000840	uncharacterized protein [Source:UniProtKB/TrEMBL	-0.785738	1.4253e-09
CPIJ004572	O-linked N-acetylglucosamine transferase, ogt [Source:UniProtKB/TrEMBL	-0.785591	0.00117276
CPIJ009089	Ras-related protein Rab-7 [Source:UniProtKB/TrEMBL	-0.783964	2.62006e-06
CPIJ008862	Cell division protein kinase 9 [Source:UniProtKB/TrEMBL	-0.783015	0.00011491
CPIJ004812	Apoptosis inhibitor [Source:UniProtKB/TrEMBL	-0.782855	2.66079e-06
CPIJ009683	Translocator protein [Source:UniProtKB/TrEMBL	-0.780763	3.48367e-06
CPIJ003550	78 kDa glucose-regulated protein precursor	-0.78047	2.29339e-10
CPIJ019296	CLIP-associating protein [Source:UniProtKB/TrEMBL	-0.779939	7.92384e-05
CPIJ003940	ubiquitin carboxyl-terminal hydrolase isozyme L5	-0.778914	3.49803e-05
CPIJ007512	Neprilysin [Source:UniProtKB/TrEMBL	-0.778503	2.05315e-07
CPIJ010022	Activating transcription factor [Source:UniProtKB/TrEMBL	-0.778323	7.11577e-07
CPIJ017185	lysosomal aspartic protease precursor	-0.778089	1.80214e-05
CPIJ001176	coatomer, gamma-subunit, putative	-0.771797	3.56174e-08
CPIJ009426	Meiotic checkpoint regulator cut4 [Source:UniProtKB/TrEMBL	-0.770002	4.25702e-06
CPIJ014577	phosphoglycerate mutase 2	-0.768798	2.85106e-07
CPIJ004406	Coatomer [Source:UniProtKB/TrEMBL	-0.767547	7.5557e-05
CPIJ011691	ATP synthase D chain, mitochondrial	-0.767422	8.36544e-05
CPIJ011579	uncharacterized protein [Source:UniProtKB/TrEMBL	-0.763643	0.00167411
CPIJ013748	Acyl-CoA desaturase 1 [Source:UniProtKB/TrEMBL	-0.763249	0.00867228
CPIJ015038	NADH-ubiquinone oxidoreductase 39 kDa subunit [Source:UniProtKB/TrEMBL	-0.762537	2.82825e-07
CPIJ019706	26S proteasome non-ATPase regulatory subunit 2 [Source:UniProtKB/TrEMBL	-0.761917	8.44555e-07
CPIJ001806	uncharacterized protein [Source:UniProtKB/TrEMBL	-0.761555	1.26673e-07
CPIJ012146	Ribose-phosphate pyrophosphokinase 1,2 [Source:UniProtKB/TrEMBL	-0.757899	6.25512e-09
CPIJ004874	tRNA-splicing ligase RtcB homolog 1 [Source:UniProtKB/Swiss-Prot	-0.757143	0.000151087
CPIJ008889	60 kDa heat shock protein, mitochondrial precursor	-0.755694	3.37915e-11
CPIJ005312	Tnf receptor associated factor [Source:UniProtKB/TrEMBL	-0.75352	0.00184238
CPIJ020069	Methionine aminopeptidase 2 [Source:UniProtKB/TrEMBL	-0.751644	3.37678e-06
CPIJ008034	transcription elongation factor SPT6	-0.750962	1.47184e-05
CPIJ013344	26S protease regulatory subunit 7 [Source:UniProtKB/TrEMBL	-0.750429	3.73593e-14
CPIJ013635	Adipocyte plasma membrane-associated protein [Source:UniProtKB/TrEMBL	-0.750121	5.34161e-07
CPIJ000112	uncharacterized protein [Source:UniProtKB/TrEMBL	-0.749673	0.00086897
CPIJ001337	Uridine 5'-monophosphate synthase [Source:UniProtKB/TrEMBL	-0.748708	2.91076e-09
CPIJ004080	T-complex protein 1 subunit alpha [Source:UniProtKB/TrEMBL	-0.74868	2.45293e-06
CPIJ011528	NADH dehydrogenase iron-sulfur protein 2, mitochondrial precursor	-0.7486	5.07082e-06
CPIJ017396	AMP dependent ligase [Source:UniProtKB/TrEMBL	-0.747556	0.00925898
CPIJ007788	Bleomycin hydrolase [Source:UniProtKB/TrEMBL	-0.746279	4.57666e-09
CPIJ003646	uncharacterized protein [Source:UniProtKB/TrEMBL	-0.745418	0.000646661
CPIJ009808	uncharacterized protein [Source:UniProtKB/TrEMBL	-0.744599	1.11359e-08
CPIJ003705	uncharacterized protein [Source:UniProtKB/TrEMBL	-0.743696	0.00560068
CPIJ013121	uncharacterized protein [Source:UniProtKB/TrEMBL	-0.742984	0.00352879
CPIJ007476	DNA repair/transcription protein met18/mms19 [Source:UniProtKB/TrEMBL	-0.742202	1.2938e-06
CPIJ012981	Uridine cytidine kinase i [Source:UniProtKB/TrEMBL	-0.742128	0.00128216
CPIJ009664	purple acid phosphatase, putative	-0.740466	1.58196e-05
CPIJ000897	proteasome subunit alpha type 1	-0.739907	7.9095e-08
CPIJ006376	Tak1 [Source:UniProtKB/TrEMBL	-0.739379	0.00356734
CPIJ003540	uncharacterized protein [Source:UniProtKB/TrEMBL	-0.738412	8.88222e-07
CPIJ008217	Acyl-coa dehydrogenase [Source:UniProtKB/TrEMBL	-0.737776	0.00458424
CPIJ005706	ubiquitin carboxyl-terminal hydrolase 5	-0.735869	1.06113e-13
CPIJ001132	Elongation factor 2 [Source:UniProtKB/TrEMBL	-0.735721	1.46175e-08
CPIJ010960	uncharacterized protein [Source:UniProtKB/TrEMBL	-0.735666	1.02487e-05
CPIJ002523	Spermidine synthase [Source:UniProtKB/TrEMBL	-0.735462	0.000810151
CPIJ002966	protein transport protein Sec61 subunit alpha isoform 2	-0.734871	0.000599401
CPIJ003150	Vesicular-fusion protein Nsf1 [Source:UniProtKB/TrEMBL	-0.733561	6.73547e-08
CPIJ005266	MPN domain-containing protein [Source:UniProtKB/TrEMBL	-0.73333	0.00346907
CPIJ000753	unspecified product	-0.732873	5.95223e-07
CPIJ000057	uncharacterized protein [Source:UniProtKB/TrEMBL	-0.731325	0.00118181
CPIJ016286	uncharacterized protein [Source:UniProtKB/TrEMBL	-0.731171	0.00249158
CPIJ008666	DNA polymerase epsilon catalytic subunit [Source:UniProtKB/TrEMBL	-0.72864	0.00148067
CPIJ013753	Small glutamine-rich tetratricopeptide repeat-containing protein A [Source:UniProtKB/TrEMBL	-0.727843	1.12276e-06
CPIJ001423	Ubiquitin-activating enzyme E1 [Source:UniProtKB/TrEMBL	-0.727232	1.92573e-07
CPIJ008397	signal recognition particle 68 kDa protein	-0.72666	4.71533e-08
CPIJ006761	Glucose-6-phosphate 1-dehydrogenase [Source:UniProtKB/TrEMBL	-0.726352	0.000208065
CPIJ014692	Transcriptional regulator ATRX [Source:UniProtKB/TrEMBL	-0.726276	0.000105629
CPIJ015079	NADH:ubiquinone dehydrogenase, putative	-0.725437	0.00604878
CPIJ011557	nucleoporin, p88, putative	-0.723086	0.00662294
CPIJ007238	adenylate cyclase, putative	-0.721371	0.00426324
CPIJ008049	hexokinase	-0.721316	1.00651e-05
CPIJ002929	protein ADRM1	-0.719687	3.44276e-05
CPIJ007352	Splicing factor yt521-b [Source:UniProtKB/TrEMBL	-0.718797	8.20983e-07
CPIJ014697	transcriptional regulator ATRX, putative	-0.717226	0.000862621
CPIJ002450	chaperonin	-0.717116	0.000151087
CPIJ015761	cathepsin B precursor	-0.716595	2.86871e-05
CPIJ005600	alpha-N-acetylgalactosaminidase	-0.715365	0.00192774
CPIJ005546	uncharacterized protein [Source:UniProtKB/TrEMBL	-0.712681	0.00297681
CPIJ017227	phospholipase D3	-0.712516	0.00101319
CPIJ009239	Lingerer [Source:UniProtKB/TrEMBL	-0.711781	5.02847e-05
CPIJ008626	sulfhydryl oxidase 1 precursor	-0.711453	0.0014747
CPIJ009046	Proliferating cell nuclear antigen [Source:UniProtKB/TrEMBL	-0.709914	0.000312528
CPIJ013804	uncharacterized protein [Source:UniProtKB/TrEMBL	-0.709003	0.00189831
CPIJ008812	Sodium-dependent phosphate transporter [Source:UniProtKB/TrEMBL	-0.708944	0.000207573
CPIJ005472	Leukocyte receptor cluster member 4 protein [Source:UniProtKB/TrEMBL	-0.708326	0.000177685
CPIJ001894	Prolyl endopeptidase [Source:UniProtKB/TrEMBL	-0.70824	8.75227e-11
CPIJ006209	ATP synthase beta subunit	-0.704702	1.00917e-06
CPIJ018208	cholinephosphate cytidylyl transferase isoform B2	-0.704419	5.83445e-10
CPIJ003426	NMDA receptor-regulated protein 1 [Source:UniProtKB/TrEMBL	-0.70432	7.93351e-08
CPIJ013826	uncharacterized protein [Source:UniProtKB/TrEMBL	-0.70283	1.68716e-06
CPIJ000401	Phospholipase A-2-activating protein [Source:UniProtKB/TrEMBL	-0.702199	2.46522e-05
CPIJ013529	Dihydrofolate reductase [Source:UniProtKB/TrEMBL	-0.701501	0.00723028
CPIJ006005	Ctl2 [Source:UniProtKB/TrEMBL	-0.70071	0.000163979
CPIJ040862	Citrate synthase [Source:UniProtKB/TrEMBL	-0.70048	0.00441584
CPIJ004284	Sulfide quinone reductase [Source:UniProtKB/TrEMBL	-0.699894	0.00953032
CPIJ001316	6-phosphogluconate dehydrogenase, decarboxylating [Source:UniProtKB/TrEMBL	-0.699535	0.000109196
CPIJ007821	Ccr4-not transcription complex [Source:UniProtKB/TrEMBL	-0.699524	0.000334328
CPIJ002070	uncharacterized protein [Source:UniProtKB/TrEMBL	-0.696324	3.93076e-05
CPIJ016662	Leucine aminopeptidase 1 [Source:UniProtKB/TrEMBL	-0.69509	0.00035952
CPIJ014133	Saposin [Source:UniProtKB/TrEMBL	-0.694111	2.81223e-06
CPIJ017506	Alanine aminotransferase [Source:UniProtKB/TrEMBL	-0.69361	0.00723028
CPIJ004070	ferritin heavy chain-like protein	-0.692557	0.000175096
CPIJ011235	uncharacterized protein [Source:UniProtKB/TrEMBL	-0.692376	0.000760385
CPIJ008003	annexin x	-0.691962	5.69783e-06
CPIJ015762	cathepsin B precursor	-0.689241	0.0016593
CPIJ004960	Nucleolar GTP-binding protein [Source:UniProtKB/TrEMBL	-0.68812	1.70569e-05
CPIJ006144	uncharacterized protein [Source:UniProtKB/TrEMBL	-0.686042	1.38619e-06
CPIJ007113	Sodium/potassium-dependent ATPase beta-2 subunit [Source:UniProtKB/TrEMBL	-0.682694	7.42551e-05
CPIJ000588	Polypyrimidine tract binding protein [Source:UniProtKB/TrEMBL	-0.682001	0.00182191
CPIJ017587	uncharacterized protein [Source:UniProtKB/TrEMBL	-0.681785	1.72755e-05
CPIJ006416	uncharacterized protein [Source:UniProtKB/TrEMBL	-0.678093	0.000207361
CPIJ002902	paramyosin, putative	-0.677663	0.000269922
CPIJ005586	Histidine triad protein member [Source:UniProtKB/TrEMBL	-0.677569	4.14629e-05
CPIJ016647	Dihydrolipoamide acetyltransferase component of pyruvate dehydrogenase [Source:UniProtKB/TrEMBL	-0.677502	9.59581e-06
CPIJ011645	Hyperplastic discs protein [Source:UniProtKB/TrEMBL	-0.677071	6.15689e-05
CPIJ002859	Isocitrate dehydrogenase [NAD] subunit, mitochondrial [Source:UniProtKB/TrEMBL	-0.673914	6.51299e-11
CPIJ014746	Dedicator of cytokinesis [Source:UniProtKB/TrEMBL	-0.67374	3.6952e-05
CPIJ014533	uncharacterized protein [Source:UniProtKB/TrEMBL	-0.672902	0.00205978
CPIJ019539	uncharacterized protein [Source:UniProtKB/TrEMBL	-0.672474	0.00150302
CPIJ000286	WD repeat protein 26 [Source:UniProtKB/TrEMBL	-0.672423	7.67533e-07
CPIJ009733	Glucose 1-dehydrogenase 2 [Source:UniProtKB/TrEMBL	-0.67164	1.58398e-06
CPIJ017989	Truncated ER mannose-binding lectin [Source:UniProtKB/TrEMBL	-0.67022	8.98602e-06
CPIJ002145	Prominin protein [Source:UniProtKB/TrEMBL	-0.667864	0.000390778
CPIJ005270	uncharacterized protein [Source:UniProtKB/TrEMBL	-0.666946	0.00692851
CPIJ008563	MICOS complex subunit [Source:UniProtKB/TrEMBL	-0.665888	5.92432e-05
CPIJ015701	32 kDa beta-galactoside-binding lectin lec-3	-0.665833	0.0075218
CPIJ005013	protein FAM98A	-0.665078	0.00368802
CPIJ009898	uncharacterized protein [Source:UniProtKB/TrEMBL	-0.664935	1.8433e-05
CPIJ006854	uncharacterized protein [Source:UniProtKB/TrEMBL	-0.664372	0.0043573
CPIJ006265	Mixed-lineage leukemia protein [Source:UniProtKB/TrEMBL	-0.662976	0.00347846
CPIJ011945	Methionine aminopeptidase 2 [Source:UniProtKB/TrEMBL	-0.66159	2.04387e-08
CPIJ003232	uncharacterized protein [Source:UniProtKB/TrEMBL	-0.660533	0.000121805
CPIJ002959	sterol O-acyltransferase 2	-0.658969	0.00196757
CPIJ005864	T-complex protein 1 subunit theta [Source:UniProtKB/TrEMBL	-0.657462	2.60999e-05
CPIJ005760	protein roadkill	-0.657297	4.81738e-10
CPIJ006281	NADH dehydrogenase flavoprotein 1, mitochondrial precursor	-0.656648	1.11871e-05
CPIJ002271	ATP synthase subunit alpha [Source:UniProtKB/TrEMBL	-0.655824	0.000152166
CPIJ002285	Aldehyde dehydrogenase [Source:UniProtKB/TrEMBL	-0.654932	6.30459e-05
CPIJ012335	ATP synthase delta chain, mitochondrial precursor	-0.654411	0.000135293
CPIJ002907	proteasome subunit beta type 4 precursor	-0.65327	3.89041e-05
CPIJ002354	Triosephosphate isomerase [Source:UniProtKB/TrEMBL	-0.650579	0.00601703
CPIJ000894	proteasome subunit beta type 2	-0.649574	0.00028473
CPIJ014509	Bcr-associated protein [Source:UniProtKB/TrEMBL	-0.647511	0.000157007
CPIJ014411	Ubiquitin-conjugating enzyme [Source:UniProtKB/TrEMBL	-0.645994	0.00513713
CPIJ005299	Eukaryotic translation initiation factor 3 subunit H [Source:UniProtKB/Swiss-Prot	-0.64588	1.46414e-08
CPIJ006155	Transcription elongation regulator 1 [Source:UniProtKB/TrEMBL	-0.644618	5.57479e-06
CPIJ007196	uncharacterized protein [Source:UniProtKB/TrEMBL	-0.641512	4.4012e-06
CPIJ000697	uncharacterized protein [Source:UniProtKB/TrEMBL	-0.640519	0.00342664
CPIJ001445	eukaryotic translation initiation factor 3 subunit	-0.637092	0.000492497
CPIJ008783	alcohol dehydrogenase class 3	-0.637018	0.00148067
CPIJ007177	nucleoporin, Nup153, putative	-0.635997	3.34654e-05
CPIJ008315	uncharacterized protein [Source:UniProtKB/TrEMBL	-0.634484	6.86009e-05
CPIJ018954	60S ribosomal protein L13a [Source:UniProtKB/TrEMBL	-0.634065	0.00108013
CPIJ013223	unspecified product	-0.633245	0.000109694
CPIJ009388	Thermosome subunit alpha [Source:UniProtKB/TrEMBL	-0.633129	7.84629e-07
CPIJ007749	Ecotropic viral integration site [Source:UniProtKB/TrEMBL	-0.632857	0.000404878
CPIJ007515	uncharacterized protein [Source:UniProtKB/TrEMBL	-0.632381	1.54314e-05
CPIJ009660	Spectrin alpha chain [Source:UniProtKB/TrEMBL	-0.631482	8.37375e-06
CPIJ010594	uncharacterized protein [Source:UniProtKB/TrEMBL	-0.6314	0.00445225
CPIJ009300	Myosin-Va [Source:UniProtKB/TrEMBL	-0.631061	0.00181909
CPIJ009931	26S protease regulatory subunit 8 [Source:UniProtKB/TrEMBL	-0.630177	1.25382e-06
CPIJ015769	Myosin vi [Source:UniProtKB/TrEMBL	-0.629791	1.39645e-05
CPIJ009968	Translin [Source:UniProtKB/TrEMBL	-0.62931	0.00329402
CPIJ003756	succinate dehydrogenase, putative	-0.625996	0.00047155
CPIJ015476	Aspartyl-tRNA synthetase [Source:UniProtKB/TrEMBL	-0.625799	0.000195482
CPIJ004018	Phenylalanyl-tRNA synthetase alpha chain [Source:UniProtKB/TrEMBL	-0.624024	0.00244494
CPIJ009164	calnexin precursor	-0.622246	3.84888e-10
CPIJ006362	uncharacterized protein [Source:UniProtKB/TrEMBL	-0.622096	2.92553e-05
CPIJ014837	Serine/threonine protein kinase lats (Fragment) [Source:UniProtKB/TrEMBL	-0.622004	0.00337793
CPIJ011785	E3 ubiquitin-protein ligase nedd-4 [Source:UniProtKB/TrEMBL	-0.618789	0.0069183
CPIJ011898	Inorganic pyrophosphatase [Source:UniProtKB/TrEMBL	-0.618688	1.63711e-05
CPIJ017099	Tankyrase [Source:UniProtKB/TrEMBL	-0.617985	0.00723028
CPIJ004008	Fimbrin/plastin [Source:UniProtKB/TrEMBL	-0.617792	0.00515757
CPIJ013144	vacuolar ATPase M9	-0.617075	0.000179409
CPIJ017705	2-hydroxyphytanoyl-coa lyase [Source:UniProtKB/TrEMBL	-0.616704	0.00812846
CPIJ006455	enoyl-CoA hydratase, mitochondrial precursor	-0.616546	6.39156e-05
CPIJ005868	Multisynthetase complex auxiliary component p43 [Source:UniProtKB/TrEMBL	-0.616237	0.00365056
CPIJ003886	4-Hydroxybutyrate CoA-transferase, putative	-0.615711	2.86553e-07
CPIJ013398	mitochondrial processing peptidase beta subunit, putative	-0.61497	1.12537e-05
CPIJ001289	Eukaryotic translation initiation factor 5A [Source:UniProtKB/TrEMBL	-0.614403	2.15297e-11
CPIJ019862	Uncharacterized protein (Fragment) (Fragment) [Source:UniProtKB/TrEMBL	-0.612514	0.00158159
CPIJ001565	CDK-activating kinase assembly factor MAT1 [Source:UniProtKB/TrEMBL	-0.612055	0.00655809
CPIJ002078	uncharacterized protein [Source:UniProtKB/TrEMBL	-0.612022	1.41653e-08
CPIJ003165	Proteasome activator complex subunit 3 [Source:UniProtKB/TrEMBL	-0.611753	2.77786e-11
CPIJ015616	Coatomer subunit epsilon [Source:UniProtKB/TrEMBL	-0.611041	0.00132064
CPIJ004810	NADH dehydrogenase, putative	-0.609156	1.26713e-06
CPIJ000773	uncharacterized protein [Source:UniProtKB/TrEMBL	-0.608676	2.27677e-07
CPIJ004189	uncharacterized protein [Source:UniProtKB/TrEMBL	-0.608236	0.00333133
CPIJ000912	peptidyl-prolyl cis-trans isomerase cyp6	-0.605297	7.34526e-05
CPIJ013831	WD repeat-containing protein srw1 [Source:UniProtKB/TrEMBL	-0.605237	0.0011858
CPIJ003532	Serine/threonine protein phosphatase 2a regulatory subunit a [Source:UniProtKB/TrEMBL	-0.60337	6.70704e-05
CPIJ012300	Nonsense-mediated mRNA decay protein 1 [Source:UniProtKB/TrEMBL	-0.601454	0.000493692
CPIJ007229	tyrosyl-tRNA synthetase	-0.601448	0.000384966
CPIJ001241	uncharacterized protein [Source:UniProtKB/TrEMBL	-0.601385	0.00576856
CPIJ003821	Sel1l protein [Source:UniProtKB/TrEMBL	-0.601211	0.00230028
CPIJ015561	Chloride intracellular channel 6-like protein [Source:UniProtKB/TrEMBL	-0.60121	5.95461e-05
CPIJ003334	26S protease regulatory subunit S10B [Source:UniProtKB/TrEMBL	-0.599546	2.33247e-09
CPIJ003987	proteasome subunit beta type 1 precursor	-0.598952	0.0042359
CPIJ001731	maelstrom, putative	-0.598111	0.00143574
CPIJ007484	UDP-glucose:glycoprotein glucosyltransferase precursor	-0.597515	0.00199557
CPIJ014663	Elongation factor 1-gamma [Source:UniProtKB/TrEMBL	-0.597397	2.60898e-11
CPIJ006241	defective in cullin neddylation protein 1	-0.59674	5.0051e-07
CPIJ008453	uncharacterized protein [Source:UniProtKB/TrEMBL	-0.595142	0.000837267
CPIJ008170	protein phosphatase	-0.594855	0.00426324
CPIJ009438	Aldehyde dehydrogenase [Source:UniProtKB/TrEMBL	-0.594578	0.00100023
CPIJ003102	protein croquemort	-0.592123	0.000257189
CPIJ000742	eukaryotic translation initiation factor 3 subunit 8	-0.59151	1.28313e-07
CPIJ013199	protein tyrosine phosphatase 69d	-0.590586	5.35296e-05
CPIJ014522	lava lamp protein	-0.590047	0.00746722
CPIJ002399	Ankyrin repeat domain-containing protein 50 [Source:UniProtKB/TrEMBL	-0.589859	0.0031766
CPIJ011277	Vacuolar protein sorting-associated protein 26B-B [Source:UniProtKB/TrEMBL	-0.588786	1.23307e-06
CPIJ006166	Deltamethrin resistance-associated NYD-GBE [Source:UniProtKB/TrEMBL	-0.588122	0.00359728
CPIJ004179	phosphoinositide-binding protein, putative	-0.587633	0.000810151
CPIJ017447	Adaptin ear-binding coat-associated protein 2 [Source:UniProtKB/TrEMBL	-0.586831	0.00662294
CPIJ006026	uncharacterized protein [Source:UniProtKB/TrEMBL	-0.586622	0.00582304
CPIJ003543	T-complex protein 1 subunit zeta [Source:UniProtKB/TrEMBL	-0.584549	6.14309e-06
CPIJ015893	protein disulfide isomerase	-0.58391	0.00211972
CPIJ015984	Membrane protein tms1d [Source:UniProtKB/TrEMBL	-0.582562	1.27572e-05
CPIJ009151	paramyosin, putative	-0.582418	7.34107e-05
CPIJ000791	uncharacterized protein [Source:UniProtKB/TrEMBL	-0.581907	0.00232206
CPIJ004884	Niemann-pick C1 [Source:UniProtKB/TrEMBL	-0.581221	0.000106766
CPIJ015133	eukaryotic translation initiation factor 3 subunit 7	-0.580559	7.07589e-05
CPIJ018590	NADH dehydrogenase iron-sulfur protein 8, mitochondrial precursor	-0.578105	6.9867e-07
CPIJ013454	Sec63 [Source:UniProtKB/TrEMBL	-0.577389	7.92782e-05
CPIJ000981	Prohibitin-2 [Source:UniProtKB/TrEMBL	-0.577343	2.69325e-05
CPIJ008264	proteasome subunit beta type 7 precursor	-0.577205	0.00617369
CPIJ001563	ATP synthase gamma chain, mitochondrial precursor	-0.57401	3.11306e-05
CPIJ001361	proteasome subunit beta type 3	-0.573311	7.1264e-07
CPIJ010530	uncharacterized protein [Source:UniProtKB/TrEMBL	-0.573272	0.00640973
CPIJ005737	ubiquitin specific protease 52 / poly(a) ribonuclease subunit pan2	-0.572987	0.000724921
CPIJ003304	Isocitrate dehydrogenase [NADP] [Source:UniProtKB/TrEMBL	-0.57173	1.6898e-09
CPIJ013414	Nucleolar protein c7b [Source:UniProtKB/TrEMBL	-0.571237	0.00333855
CPIJ008639	Past-1 [Source:UniProtKB/TrEMBL	-0.570812	1.10231e-09
CPIJ006316	uncharacterized protein [Source:UniProtKB/TrEMBL	-0.57024	5.94786e-08
CPIJ013970	dimethyladenosine transferase	-0.569902	0.00936886
CPIJ000795	unspecified product	-0.569188	8.8729e-05
CPIJ011538	Rho-associated protein kinase 1 [Source:UniProtKB/TrEMBL	-0.569169	7.73189e-06
CPIJ019193	Dihydroceramide delta(4)-desaturase [Source:UniProtKB/TrEMBL	-0.56751	0.000477713
CPIJ014882	Clathrin heavy chain [Source:UniProtKB/TrEMBL	-0.564929	3.39634e-05
CPIJ012122	F-box and wd40 domain protein 7 [Source:UniProtKB/TrEMBL	-0.564718	0.00871938
CPIJ013352	Prefoldin subunit 3 [Source:UniProtKB/TrEMBL	-0.56404	0.00558244
CPIJ004615	Transmembrane 9 superfamily member [Source:UniProtKB/TrEMBL	-0.564017	0.000403678
CPIJ019402	Fmr1 [Source:UniProtKB/TrEMBL	-0.563589	3.63664e-05
CPIJ004390	Pyruvate dehydrogenase E1 component subunit alpha [Source:UniProtKB/TrEMBL	-0.562883	0.000152375
CPIJ006391	plexin-A2 precursor	-0.562456	9.35165e-06
CPIJ018667	NADH dehydrogenase flavoprotein 2, mitochondrial precursor	-0.560186	0.000262456
CPIJ007465	uncharacterized protein [Source:UniProtKB/TrEMBL	-0.560173	0.000293562
CPIJ003594	Megator [Source:UniProtKB/TrEMBL	-0.559994	0.000911533
CPIJ001576	Peroxisomal multifunctional enzyme type 2 [Source:UniProtKB/TrEMBL	-0.558607	2.03072e-05
CPIJ002784	eukaryotic translation initiation factor 3 subunit 10	-0.557612	6.26448e-05
CPIJ002897	autophagy related gene	-0.55529	5.83932e-05
CPIJ013797	Putative uncharacterized protein [Source:UniProtKB/TrEMBL	-0.554983	0.00257017
CPIJ007422	85 kDa calcium-independent phospholipase A2 [Source:UniProtKB/TrEMBL	-0.554378	0.00641419
CPIJ002835	serine-pyruvate aminotransferase	-0.553892	0.00421193
CPIJ010329	Importin beta-3 [Source:UniProtKB/TrEMBL	-0.552951	6.12195e-06
CPIJ019453	uncharacterized protein [Source:UniProtKB/TrEMBL	-0.552072	0.000796036
CPIJ005136	26S protease regulatory subunit 6B [Source:UniProtKB/TrEMBL	-0.551946	6.20564e-06
CPIJ009645	Transcription initiation factor IIF alpha subunit [Source:UniProtKB/TrEMBL	-0.551401	0.000173051
CPIJ016674	uncharacterized protein [Source:UniProtKB/TrEMBL	-0.550931	0.000152375
CPIJ004864	COP9 signalosome complex subunit 6 [Source:UniProtKB/TrEMBL	-0.549046	0.00446142
CPIJ009739	uncharacterized protein [Source:UniProtKB/TrEMBL	-0.547695	1.51338e-05
CPIJ005974	uncharacterized protein [Source:UniProtKB/TrEMBL	-0.547226	7.26588e-05
CPIJ007893	uncharacterized protein [Source:UniProtKB/TrEMBL	-0.546542	0.00390874
CPIJ011359	Thymidylate synthase [Source:UniProtKB/TrEMBL	-0.546033	9.7352e-07
CPIJ008432	1-acylglycerol-3-phosphate acyltransferase [Source:UniProtKB/TrEMBL	-0.545203	0.00102181
CPIJ004301	endoplasmic oxidoreductin-1 precursor	-0.544647	0.00177549
CPIJ007220	uncharacterized protein [Source:UniProtKB/TrEMBL	-0.542577	0.00383259
CPIJ008053	uncharacterized protein [Source:UniProtKB/TrEMBL	-0.542406	0.00101577
CPIJ010925	Heat shock protein 70 [Source:UniProtKB/TrEMBL	-0.542036	4.1038e-06
CPIJ010556	uncharacterized protein [Source:UniProtKB/TrEMBL	-0.541291	2.68907e-05
CPIJ004439	Zinc finger protein 431 [Source:UniProtKB/TrEMBL	-0.538817	0.00850239
CPIJ003770	AMME syndrome candidate gene 1 protein [Source:UniProtKB/TrEMBL	-0.53834	0.00227382
CPIJ010111	uncharacterized protein [Source:UniProtKB/TrEMBL	-0.538161	0.000160272
CPIJ003418	V-type ATP synthase beta chain	-0.53662	8.13355e-06
CPIJ017479	conserved protein, putative	-0.536257	0.00142428
CPIJ009979	Eukaryotic translation initiation factor 4 gamma 3 [Source:UniProtKB/TrEMBL	-0.536085	0.00100534
CPIJ006167	succinate dehydrogenase flavoprotein subunit, mitochondrial precursor	-0.535094	0.00024547
CPIJ011019	Wd-repeat protein [Source:UniProtKB/TrEMBL	-0.535063	0.00424656
CPIJ001131	Erythrocyte band 7 integral membrane protein [Source:UniProtKB/TrEMBL	-0.534343	0.008252
CPIJ016903	Signal peptidase complex subunit 3 [Source:UniProtKB/TrEMBL	-0.533703	0.00079208
CPIJ015416	Splicing factor 3 subunit 1 [Source:UniProtKB/TrEMBL	-0.53358	0.000298799
CPIJ008201	Kynurenine-oxoglutarate transaminase 1 [Source:UniProtKB/TrEMBL	-0.533521	1.99004e-07
CPIJ006069	Adenylsulfate kinase [Source:UniProtKB/TrEMBL	-0.533365	0.000521092
CPIJ013503	NADH dehydrogenase iron-sulfur protein 3, mitochondrial precursor	-0.532807	0.00256597
CPIJ011269	mitochondrial NADH:ubiquinone oxidoreductase B14.7 subunit, putative	-0.532201	0.00419065
CPIJ006194	uncharacterized protein [Source:UniProtKB/TrEMBL	-0.532023	0.00512328
CPIJ007281	cofactor required for Sp1 transcriptional activation subunit 9	-0.531652	0.00640521
CPIJ017603	uncharacterized protein [Source:UniProtKB/TrEMBL	-0.531529	0.00607158
CPIJ018375	Lipophorin receptor [Source:UniProtKB/TrEMBL	-0.53132	0.00520869
CPIJ013207	Wd-repeat protein [Source:UniProtKB/TrEMBL	-0.530721	0.000668132
CPIJ012259	Moesin/ezrin/radixin homolog 1 [Source:UniProtKB/Swiss-Prot	-0.530386	1.36853e-10
CPIJ002428	vacuolar ATP synthase subunit H	-0.529779	7.98554e-06
CPIJ009242	Eukaryotic translation initiation factor 3 subunit L [Source:UniProtKB/Swiss-Prot	-0.527994	7.04196e-07
CPIJ003381	protein SERAC1	-0.527494	0.00179014
CPIJ005681	Phosphoglucomutase [Source:UniProtKB/TrEMBL	-0.524437	0.00337793
CPIJ006575	low-density lipoprotein receptor	-0.524087	0.00157472
CPIJ002373	uncharacterized protein [Source:UniProtKB/TrEMBL	-0.523394	0.00788648
CPIJ004719	superoxide dismutase 3.4, mitochondrial precursor	-0.52285	0.000767137
CPIJ001065	vacuolar protein sorting vps16	-0.521426	0.0004517
CPIJ015489	uncharacterized protein [Source:UniProtKB/TrEMBL	-0.520859	0.00962998
CPIJ008968	uncharacterized protein [Source:UniProtKB/TrEMBL	-0.519969	0.00992771
CPIJ013982	uncharacterized protein [Source:UniProtKB/TrEMBL	-0.519541	0.000677436
CPIJ018784	Nucleolar complex protein [Source:UniProtKB/TrEMBL	-0.517793	0.0018502
CPIJ009256	uncharacterized protein [Source:UniProtKB/TrEMBL	-0.517271	0.00129894
CPIJ005440	uncharacterized protein [Source:UniProtKB/TrEMBL	-0.516545	0.000843906
CPIJ002037	uncharacterized protein [Source:UniProtKB/TrEMBL	-0.515953	0.00692851
CPIJ002429	histone transcription regulator	-0.510919	0.000175739
CPIJ005632	Ganglioside induced differentiation associated protein [Source:UniProtKB/TrEMBL	-0.510219	0.0022231
CPIJ004613	importin subunit beta	-0.51021	0.00170483
CPIJ014996	Casein kinase II subunit beta [Source:UniProtKB/TrEMBL	-0.507648	0.000109196
CPIJ001547	DEAD box ATP-dependent RNA helicase [Source:UniProtKB/TrEMBL	-0.507554	1.87316e-05
CPIJ009244	uncharacterized protein [Source:UniProtKB/TrEMBL	-0.507418	0.000203667
CPIJ015549	Ribosomal biogenesis protein Gar2 [Source:UniProtKB/TrEMBL	-0.50535	0.0018283
CPIJ005333	protein transport protein sec23	-0.505272	0.00182459
CPIJ015532	ER lumen protein retaining receptor	-0.505196	0.00121391
CPIJ001439	ubiquitin carboxyl-terminal hydrolase BAP1	-0.504781	0.000769698
CPIJ003309	succinate semialdehyde dehydrogenase, mitochondrial precursor	-0.504431	0.000168861
CPIJ008702	uncharacterized protein [Source:UniProtKB/TrEMBL	-0.503405	0.00317091
CPIJ006031	uncharacterized protein [Source:UniProtKB/TrEMBL	-0.502761	0.000249956
CPIJ009758	serine/threonine protein kinase, putative	-0.5015	1.39891e-06
CPIJ003936	eukaryotic translation initiation factor 3 subunit 6	-0.500601	0.000314254
CPIJ004023	NADH:ubiquinone dehydrogenase, putative	-0.500295	0.00207662
CPIJ010398	Ribonuclease t2 [Source:UniProtKB/TrEMBL	-0.499567	0.00082078
CPIJ014895	Integrator complex subunit 2 [Source:UniProtKB/TrEMBL	-0.499544	2.50385e-05
CPIJ003124	olygosaccharyltransferase alpha subunit	-0.498184	0.00294437
CPIJ010899	uncharacterized protein [Source:UniProtKB/TrEMBL	-0.495933	0.0011758
CPIJ010815	Vacuolar protein sorting-associated protein [Source:UniProtKB/TrEMBL	-0.494439	0.00878153
CPIJ002034	myotubularin, putative	-0.493832	0.000402254
CPIJ004076	Bifunctional protein NCOAT [Source:UniProtKB/TrEMBL	-0.493594	0.00209766
CPIJ006157	succinyl-CoA ligase beta subunit	-0.493335	0.000110081
CPIJ008057	Zinc finger protein [Source:UniProtKB/TrEMBL	-0.49322	0.00903243
CPIJ018276	Programmed cell death 6-interacting protein [Source:UniProtKB/TrEMBL	-0.493177	0.000877921
CPIJ013949	Developmentally-regulated GTP-binding protein 2 [Source:UniProtKB/TrEMBL	-0.490642	0.00351101
CPIJ004829	cytochrome c oxidase, subunit VB, putative	-0.48912	1.204e-05
CPIJ009606	calponin/transgelin	-0.487539	0.00453205
CPIJ002878	Mixed lineage kinase [Source:UniProtKB/TrEMBL	-0.486907	5.95461e-05
CPIJ000287	Cop-coated vesicle membrane protein P24 [Source:UniProtKB/TrEMBL	-0.486722	0.00718025
CPIJ006732	Gamma-tubulin complex component [Source:UniProtKB/TrEMBL	-0.485902	0.00398178
CPIJ000029	tRNA pseudouridine synthase D [Source:UniProtKB/TrEMBL	-0.485847	0.00550946
CPIJ008074	glucosamine-6-phosphate isomerase	-0.484914	0.0028509
CPIJ014361	uncharacterized protein [Source:UniProtKB/TrEMBL	-0.483697	4.39582e-06
CPIJ003766	uncharacterized protein [Source:UniProtKB/TrEMBL	-0.481897	3.09338e-05
CPIJ016439	CCR4-NOT transcription complex subunit 7 [Source:UniProtKB/TrEMBL	-0.481389	0.00148067
CPIJ014897	Disulfide oxidoreductase [Source:UniProtKB/TrEMBL	-0.480538	0.00122207
CPIJ009264	Skeletrophin [Source:UniProtKB/TrEMBL	-0.479946	0.00587471
CPIJ001707	26S proteasome alpha 1 subunit	-0.479508	0.0015222
CPIJ011552	26S protease regulatory subunit 4 [Source:UniProtKB/TrEMBL	-0.479418	7.10874e-06
CPIJ005875	Dynactin subunit 2 [Source:UniProtKB/TrEMBL	-0.475106	1.51338e-05
CPIJ009696	Breast carcinoma amplified sequence 3 [Source:UniProtKB/TrEMBL	-0.473082	0.00022213
CPIJ015055	26S proteasome non-ATPase regulatory subunit 7 [Source:UniProtKB/TrEMBL	-0.472794	0.00369273
CPIJ002060	Lipin-3 [Source:UniProtKB/TrEMBL	-0.472164	0.00144064
CPIJ009380	uncharacterized protein [Source:UniProtKB/TrEMBL	-0.471775	0.000524284
CPIJ002890	ATP-binding cassette sub-family F member 2 [Source:UniProtKB/TrEMBL	-0.470752	0.00136337
CPIJ002177	eukaryotic translation initiation factor 3 subunit 9	-0.470506	3.29838e-05
CPIJ008289	Pyruvate kinase [Source:UniProtKB/TrEMBL	-0.470417	3.51537e-06
CPIJ006488	Nup75	-0.470303	0.000109245
CPIJ012085	SF21 [Source:UniProtKB/TrEMBL	-0.469872	0.00953032
CPIJ019403	THO complex subunit 2 [Source:UniProtKB/TrEMBL	-0.469054	0.00189121
CPIJ009026	uncharacterized protein [Source:UniProtKB/TrEMBL	-0.469047	0.00708679
CPIJ009384	phosphorylase b kinase regulatory subunit alpha	-0.467909	0.000328272
CPIJ005508	DNA-J/hsp40 [Source:UniProtKB/TrEMBL	-0.465068	0.00308406
CPIJ018212	Abc transporter [Source:UniProtKB/TrEMBL	-0.464819	0.00202622
CPIJ009913	Phosphatidylinositol-4,5-bisphosphate 4-phosphatase [Source:UniProtKB/TrEMBL	-0.464777	0.00146392
CPIJ017247	microsomal signal peptidase 18 kDa subunit	-0.464387	0.00257414
CPIJ010939	uncharacterized protein [Source:UniProtKB/TrEMBL	-0.464083	0.00170018
CPIJ000511	Sepiapterin reductase [Source:UniProtKB/TrEMBL	-0.463034	0.00606302
CPIJ007980	polyadenylate-binding protein 1	-0.461498	5.95461e-05
CPIJ015971	26S proteasome non-ATPase regulatory subunit 11 [Source:UniProtKB/TrEMBL	-0.460981	0.000219527
CPIJ020016	uncharacterized protein [Source:UniProtKB/TrEMBL	-0.459514	0.00230028
CPIJ016387	uncharacterized protein [Source:UniProtKB/TrEMBL	-0.459444	0.00756211
CPIJ004587	uncharacterized protein [Source:UniProtKB/TrEMBL	-0.459161	0.00535773
CPIJ005449	nuclear body associated kinase, putative	-0.458101	0.00657063
CPIJ008366	Mitochondrial malate dehydrogenase 2 [Source:UniProtKB/TrEMBL	-0.457897	0.000431765
CPIJ010606	uncharacterized protein [Source:UniProtKB/TrEMBL	-0.457404	0.00120796
CPIJ000734	Glutaminyl-tRNA synthetase [Source:UniProtKB/TrEMBL	-0.456256	6.52852e-06
CPIJ004254	uncharacterized protein [Source:UniProtKB/TrEMBL	-0.454995	0.00269808
CPIJ001500	WD repeat protein 12	-0.454547	0.00155996
CPIJ006456	uncharacterized protein [Source:UniProtKB/TrEMBL	-0.454396	0.00601671
CPIJ015478	uncharacterized protein [Source:UniProtKB/TrEMBL	-0.453137	0.00324803
CPIJ007969	uncharacterized protein [Source:UniProtKB/TrEMBL	-0.452816	0.00316436
CPIJ003293	Antiviral helicase SKI2 [Source:UniProtKB/TrEMBL	-0.448396	0.00309373
CPIJ004906	Transcription factor BTF3 [Source:UniProtKB/TrEMBL	-0.446847	0.00377975
CPIJ011990	uncharacterized protein [Source:UniProtKB/TrEMBL	-0.445851	1.74742e-07
CPIJ015682	Translation initiation factor if-2 [Source:UniProtKB/TrEMBL	-0.445405	0.0040375
CPIJ002384	endoplasmin precursor	-0.444521	0.000307566
CPIJ006052	Receptor protein-tyrosine phosphatase 10d [Source:UniProtKB/TrEMBL	-0.443144	0.00335969
CPIJ011194	Eukaryotic translation initiation factor 2 alpha subunit [Source:UniProtKB/TrEMBL	-0.4427	0.000160573
CPIJ015409	Cleavage and polyadenylation specificity factor [Source:UniProtKB/TrEMBL	-0.441735	0.00195465
CPIJ011976	Protein tyrosine phosphatase, non-receptor type nt1 [Source:UniProtKB/TrEMBL	-0.441565	0.00398178
CPIJ010173	Testis-specific protein pbs13 [Source:UniProtKB/TrEMBL	-0.441539	0.00769681
CPIJ018130	proteasome regulatory subunit	-0.438477	0.000404997
CPIJ018502	uncharacterized protein [Source:UniProtKB/TrEMBL	-0.437795	0.00544361
CPIJ003645	Segmentation protein cap'n'collar [Source:UniProtKB/TrEMBL	-0.431449	0.000446648
CPIJ005170	GTP-binding protein [Source:UniProtKB/TrEMBL	-0.430269	4.70125e-05
CPIJ005342	sorting nexin-6	-0.426871	0.00461843
CPIJ008384	Aspartate ammonia lyase [Source:UniProtKB/TrEMBL	-0.426096	0.00420154
CPIJ005830	glutaredoxin, putative	-0.42602	0.00584676
CPIJ014347	s-adenosylmethionine synthetase	-0.423751	0.00417242
CPIJ002898	5'-AMP-activated protein kinase catalytic subunit alpha-2	-0.421805	2.00874e-05
CPIJ016709	Bifunctional aminoacyl-tRNA synthetase [Source:UniProtKB/TrEMBL	-0.420434	0.00301533
CPIJ007510	Wd-repeat protein [Source:UniProtKB/TrEMBL	-0.418214	0.00168745
CPIJ001495	Rab5 [Source:UniProtKB/TrEMBL	-0.415557	0.000289045
CPIJ000390	uncharacterized protein [Source:UniProtKB/TrEMBL	-0.415554	0.000163776
CPIJ013665	Nucleolysin tia-1 [Source:UniProtKB/TrEMBL	-0.410062	0.00413231
CPIJ010373	F-actin capping protein subunit beta	-0.408681	0.000109196
CPIJ006067	ATP synthase B chain, mitochondrial precursor	-0.408418	0.0077894
CPIJ019321	Prolyl-tRNA synthetase [Source:UniProtKB/TrEMBL	-0.40772	0.00080032
CPIJ000805	Geranylgeranyl transferase type-2 alpha subunit [Source:UniProtKB/TrEMBL	-0.407021	0.00459873
CPIJ006946	26S proteasome alpha 2 subunit	-0.406124	0.00458897
CPIJ008595	ran	-0.40578	0.000558958
CPIJ019459	uncharacterized protein [Source:UniProtKB/TrEMBL	-0.404276	0.000497795
CPIJ009962	Elongation factor Tu [Source:UniProtKB/TrEMBL	-0.40392	0.00162635
CPIJ018730	vacuolar sorting protein	-0.401751	0.00359728
CPIJ012657	Wd-repeat protein [Source:UniProtKB/TrEMBL	-0.4011	0.00105207
CPIJ003330	Coatomer subunit beta [Source:UniProtKB/TrEMBL	-0.400627	0.00171876
CPIJ001179	importin alpha	-0.40001	0.00228057
CPIJ003654	Electron transfer flavoprotein subunit beta [Source:UniProtKB/TrEMBL	-0.399812	0.00503194
CPIJ007851	Transcription factor SOX-19 [Source:UniProtKB/TrEMBL	-0.399084	0.00748437
CPIJ002287	Membrane-associated protein gex-3 [Source:UniProtKB/TrEMBL	-0.397029	0.000300441
CPIJ015043	UPF0518 protein CPIJ015043 [Source:UniProtKB/Swiss-Prot	-0.394094	0.00410546
CPIJ002647	Cell division protease ftsH [Source:UniProtKB/TrEMBL	-0.390505	0.00212627
CPIJ010599	Exonuclease nef-sp [Source:UniProtKB/TrEMBL	-0.390499	0.00808542
CPIJ013203	Soluble NSF attachment protein [Source:UniProtKB/TrEMBL	-0.389874	0.000807302
CPIJ003887	uncharacterized protein [Source:UniProtKB/TrEMBL	-0.389252	0.000242903
CPIJ000458	Nicotinamide riboside kinase 1 [Source:UniProtKB/TrEMBL	-0.384329	0.00408385
CPIJ010073	uncharacterized protein [Source:UniProtKB/TrEMBL	-0.381941	0.00304167
CPIJ008116	Adenosylhomocysteinase [Source:UniProtKB/TrEMBL	-0.379143	0.000263183
CPIJ002460	Malate dehydrogenase [Source:UniProtKB/TrEMBL	-0.375696	0.00441584
CPIJ003935	ATP-dependent RNA helicase p62 [Source:UniProtKB/TrEMBL	-0.375109	0.00314201
CPIJ015283	Connexin43-interacting protein of 150 kDa [Source:UniProtKB/TrEMBL	-0.374224	0.00356176
CPIJ000068	uncharacterized protein [Source:UniProtKB/TrEMBL	-0.371946	0.00102818
CPIJ002322	uncharacterized protein [Source:UniProtKB/TrEMBL	-0.370162	0.00133117
CPIJ017606	TPR_REGION domain-containing protein [Source:UniProtKB/TrEMBL	-0.369451	0.000346454
CPIJ011018	V-type proton ATPase proteolipid subunit [Source:UniProtKB/TrEMBL	-0.36801	0.00608973
CPIJ017980	adaptin, alpha/gamma/epsilon	-0.367482	0.00808542
CPIJ003608	glycerol-3-phosphate dehydrogenase, mitochondrial precursor	-0.365116	0.00535951
CPIJ009303	elongation factor 1-alpha 1	-0.3649	0.00131727
CPIJ005504	40S ribosomal protein S5 [Source:UniProtKB/TrEMBL	-0.363961	0.00850239
CPIJ008987	Nascent polypeptide associated complex alpha subunit [Source:UniProtKB/TrEMBL	-0.360655	0.000123352
CPIJ003353	Nucleolar protein Nop56 [Source:UniProtKB/TrEMBL	-0.355483	5.11512e-05
CPIJ003424	uncharacterized protein [Source:UniProtKB/TrEMBL	-0.354254	0.00827192
CPIJ012913	Akirin [Source:UniProtKB/TrEMBL	-0.353751	0.00243411
CPIJ001227	Actin [Source:UniProtKB/TrEMBL	-0.348423	0.00491393
CPIJ013940	60S ribosomal protein L6 [Source:UniProtKB/TrEMBL	-0.348104	0.00809659
CPIJ004082	uncharacterized protein [Source:UniProtKB/TrEMBL	-0.345932	0.00146621
CPIJ004849	Eukaryotic translation initiation factor 4 gamma [Source:UniProtKB/TrEMBL	-0.338787	3.36405e-05
CPIJ010528	60S ribosomal protein L18a [Source:UniProtKB/TrEMBL	-0.336988	0.000312528
CPIJ006826	Phosphatidylinositol-4-phosphate 5-kinase type I [Source:UniProtKB/TrEMBL	-0.330585	0.00850239
CPIJ000735	Ubiquitin-conjugating enzyme E2 l [Source:UniProtKB/TrEMBL	-0.327466	0.00980131
CPIJ009445	DEAD box ATP-dependent RNA helicase [Source:UniProtKB/TrEMBL	-0.323536	0.00102818
CPIJ003503	Discs overgrown protein kinase [Source:UniProtKB/TrEMBL	-0.320465	0.00153009
CPIJ008197	Importin9 [Source:UniProtKB/TrEMBL	-0.311692	0.00531842
CPIJ000130	Heterogeneous nuclear ribonucleoprotein k [Source:UniProtKB/TrEMBL	-0.299988	0.0017184
CPIJ002891	uncharacterized protein [Source:UniProtKB/TrEMBL	-0.274123	0.00847013
CPIJ011310	cullin-3	-0.254713	0.0095878
CPIJ003289	pontin	-0.249167	0.0014806
CPIJ010491	COP9 signalosome complex subunit 2	-0.229308	0.00612743

## Sheet: 10dpe_P.relic vs Control
Gene ID	Product Description	log2FoldChange	padj
CPIJ040837	5.8S ribosomal RNA [Source:RFAM	8.0519	0.00760079
CPIJ011357	uncharacterized protein [Source:UniProtKB/TrEMBL	2.3056	0.00220996
CPIJ015622	dynein light chain 1, cytoplasmic-like protein	2.19407	0.0078137
CPIJ004414	uncharacterized protein [Source:UniProtKB/TrEMBL	1.85407	0.00954162
CPIJ001901	Predicted protein [Source:UniProtKB/TrEMBL	1.84631	0.00353094
CPIJ007777	uncharacterized protein [Source:UniProtKB/TrEMBL	1.83194	0.0078137
CPIJ011356	APAF1-interacting protein [Source:UniProtKB/TrEMBL	1.81876	0.000527184
CPIJ000802	uncharacterized protein [Source:UniProtKB/TrEMBL	1.58182	0.00759026
CPIJ005587	s-adenosylmethionine decarboxylase	1.53725	0.000102806
CPIJ008454	Ferritin [Source:UniProtKB/TrEMBL	1.53384	0.000358128
CPIJ004809	uncharacterized protein [Source:UniProtKB/TrEMBL	1.49162	0.00652568
CPIJ013736	Putative uncharacterized protein [Source:UniProtKB/TrEMBL	1.42298	3.2368e-06
CPIJ015263	Putative uncharacterized protein [Source:UniProtKB/TrEMBL	1.38421	1.12895e-05
CPIJ013696	Putative uncharacterized protein [Source:UniProtKB/TrEMBL	1.35121	0.000972265
CPIJ019337	Rap55 [Source:UniProtKB/TrEMBL	1.23695	0.00644795
CPIJ013405	Suppressor of ty [Source:UniProtKB/TrEMBL	1.05552	3.2368e-06
CPIJ013259	myosin light chain 1, putative	1.05484	0.00157596
CPIJ000830	uncharacterized protein [Source:UniProtKB/TrEMBL	1.04004	0.003971
CPIJ001969	protein tyrosine phosphatase prl	1.03174	0.00157762
CPIJ014296	Troponin i [Source:UniProtKB/TrEMBL	1.03132	0.00763519
CPIJ005413	uncharacterized protein [Source:UniProtKB/TrEMBL	1.01949	0.00301329
CPIJ006739	dynein light chain, putative	1.013	1.89524e-05
CPIJ018422	uncharacterized protein [Source:UniProtKB/TrEMBL	1.00734	0.00119448
CPIJ009519	40S ribosomal protein S29 [Source:UniProtKB/Swiss-Prot	1.00275	1.89524e-05
CPIJ020097	Tomosyn [Source:UniProtKB/TrEMBL	0.976265	0.0078137
CPIJ010023	uncharacterized protein [Source:UniProtKB/TrEMBL	0.975516	0.00933808
CPIJ000506	uncharacterized protein [Source:UniProtKB/TrEMBL	0.970058	0.00687372
CPIJ017686	Dynamnin-like protein [Source:UniProtKB/TrEMBL	0.956205	0.00237297
CPIJ012775	60S ribosomal protein L17	0.911439	0.00798858
CPIJ018777	guanine nucleotide binding protein, putative	0.867993	0.000315016
CPIJ012573	Actin [Source:UniProtKB/TrEMBL	0.865803	0.00249762
CPIJ012935	thymosin isoform 1	0.85509	0.000192552
CPIJ014372	Pol-like protein [Source:UniProtKB/TrEMBL	0.848301	0.00045608
CPIJ008543	uncharacterized protein [Source:UniProtKB/TrEMBL	0.80849	1.76968e-05
CPIJ001888	uncharacterized protein [Source:UniProtKB/TrEMBL	0.715547	0.00157762
CPIJ015298	regulator of chromosome condensation, putative	0.712052	0.00316408
CPIJ010110	uncharacterized protein [Source:UniProtKB/TrEMBL	0.708313	0.000109128
CPIJ019990	VAMP-associated protein, putative	0.624637	0.00045608
CPIJ013324	Polyubiquitin [Source:UniProtKB/TrEMBL	0.591257	0.000972265
CPIJ010416	Prefoldin subunit 1 [Source:UniProtKB/TrEMBL	0.578421	0.00311164
CPIJ003120	Putative uncharacterized protein [Source:UniProtKB/TrEMBL	0.545646	0.00045608
CPIJ016035	ADP-ribosylation factor, putative	0.524576	0.00153239
CPIJ013548	Syntaxin binding protein-1,2,3 (Fragment) [Source:UniProtKB/TrEMBL	0.483656	0.00760079
CPIJ019698	Structural maintenance of chromosomes protein 3 [Source:UniProtKB/TrEMBL	0.430444	0.00240357
CPIJ006749	translation initiation factor 5C, putative	0.408432	0.00396608
CPIJ017502	Ubiquitin protein [Source:UniProtKB/TrEMBL	0.390802	0.00644795
CPIJ008516	LD40824p [Source:UniProtKB/TrEMBL	-8.10944	0.00882208
CPIJ004334	uncharacterized protein [Source:UniProtKB/TrEMBL	-6.8166	0.00540482
CPIJ010875	uncharacterized protein [Source:UniProtKB/TrEMBL	-0.853658	0.000109128
CPIJ009389	p21-activated protein kinase-interacting protein 1 [Source:UniProtKB/TrEMBL	-0.642889	0.00273266
CPIJ015408	branched-chain amino acid aminotransferase	-0.638468	0.000345322
CPIJ012819	geranylgeranyl transferase type ii beta subunit	-0.608744	0.00157762
CPIJ011856	E3 ubiquitin-protein ligase MARCH5 [Source:UniProtKB/TrEMBL	-0.555164	0.00386999
CPIJ010129	Lamin [Source:UniProtKB/TrEMBL	-0.554586	0.000116164
CPIJ001343	Histone acetyltransferase type B catalytic subunit [Source:UniProtKB/TrEMBL	-0.507226	0.000554706
CPIJ006700	Armadillo [Source:UniProtKB/TrEMBL	-0.500025	0.00307113
CPIJ008423	Ablim [Source:UniProtKB/TrEMBL	-0.475942	0.00933808
CPIJ003768	uncharacterized protein [Source:UniProtKB/TrEMBL	-0.45352	0.00544716
CPIJ001738	39S mitochondrial ribosomal protein L28	-0.437553	0.0078137
CPIJ004416	huntingtin interacting protein, putative	-0.423279	0.00933808
CPIJ001929	GABA-A receptor interacting factor-1, putative	-0.374712	0.0078137
CPIJ004311	uncharacterized protein [Source:UniProtKB/TrEMBL	-0.295495	0.00311164

## Sheet: 10dpe_P.cathem vs Control
Gene ID	Product Description	log2FoldChange	padj
CPIJ012492	uncharacterized protein [Source:UniProtKB/TrEMBL;Acc:B0WYJ5]	0.767722	0.00374778

## Sheet: 21dpe_P.relic vs Control
Gene ID	Product Description	log2FoldChange	padj
CPIJ019306	uncharacterized protein [Source:UniProtKB/TrEMBL;Acc:B0XIQ9]	3.12273	0.00243369
CPIJ010562	Aromatic amino acid decarboxylase [Source:UniProtKB/TrEMBL;Acc:B0WT37]	-1.63226	0.00243369

## Sheet: 21dpe_P.relic vs P.cathem
Gene ID	Product Description	log2FoldChange	padj
CPIJ019306	uncharacterized protein [Source:UniProtKB/TrEMBL;Acc:B0XIQ9]	4.08224	8.24862e-06
CPIJ007697	testicular acid phosphatase precursor	-2.12911	0.00667129
