# Supplementary material for: Two avian Plasmodium species trigger different transcriptional responses on their vector Culex pipiens
Source: Mol Ecol. 2023 Dec 18;34(15):e17240. doi: 10.1111/mec.17240 (PMC12288828; doi:10.1111/mec.17240)
Supplement: Supplementary file 3 — Supplementary Material S3. [file MEC-34-e17240-s003.xlsx]

## Sheet: 24hpi_P.relic vs Control UP
GO.ID	Term	Annotated	Significant	Expected	adj_pvalue
GO:0044237	cellular metabolic process	1741	20	12.17	0.0029
GO:0006464	cellular protein modification process	303	7	2.12	0.0040
GO:0036211	protein modification process	303	7	2.12	0.0040
GO:0043412	macromolecule modification	323	7	2.26	0.0057
GO:0044267	cellular protein metabolic process	719	11	5.03	0.0066
GO:0016570	histone modification	18	2	0.13	0.0067
GO:0006367	transcription initiation from RNA polymerase II promoter	1	1	0.01	0.0070
GO:0034552	respiratory chain complex II assembly	1	1	0.01	0.0070
GO:0034553	mitochondrial respiratory chain complex II assembly	1	1	0.01	0.0070
GO:0071569	protein ufmylation	1	1	0.01	0.0070
GO:0018205	peptidyl-lysine modification	20	2	0.14	0.0083

## Sheet: 24hpi_P.relic vs Control DOWN
GO.ID	Term	Annotated	Significant	Expected	adj_pvalue
GO:0006457	protein folding	70	10	2.36	9.7e-05
GO:0070727	cellular macromolecule localization	64	9	2.16	0.00025
GO:0006886	intracellular protein transport	54	8	1.82	0.00038
GO:0015031	protein transport	68	9	2.29	0.00040
GO:0006417	regulation of translation	21	5	0.71	0.00054
GO:0034248	regulation of cellular amide metabolic process	21	5	0.71	0.00054
GO:0045184	establishment of protein localization	73	9	2.46	0.00068
GO:0032268	regulation of cellular protein metabolic process	61	8	2.06	0.00089
GO:0051246	regulation of protein metabolic process	61	8	2.06	0.00089
GO:0008104	protein localization	77	9	2.6	0.00100
GO:0034613	cellular protein localization	63	8	2.13	0.00111
GO:0031327	negative regulation of cellular biosynthetic process	25	5	0.84	0.00125
GO:0009892	negative regulation of metabolic process	80	9	2.7	0.00132
GO:0010608	posttranscriptional regulation of gene expression	38	6	1.28	0.00150
GO:0009890	negative regulation of biosynthetic process	26	5	0.88	0.00151
GO:0051641	cellular localization	134	12	4.52	0.00167
GO:0019222	regulation of metabolic process	450	27	15.18	0.00183
GO:0046907	intracellular transport	119	11	4.02	0.00202
GO:0051649	establishment of localization in cell	123	11	4.15	0.00263
GO:0010629	negative regulation of gene expression	43	6	1.45	0.00289
GO:0060255	regulation of macromolecule metabolic process	444	26	14.98	0.00317
GO:0033036	macromolecule localization	131	11	4.42	0.00430
GO:0010605	negative regulation of macromolecule metabolic process	78	8	2.63	0.00439
GO:0048519	negative regulation of biological process	97	9	3.27	0.00502
GO:2000113	negative regulation of cellular macromolecule biosynthetic process	22	4	0.74	0.00566
GO:0071705	nitrogen compound transport	100	9	3.37	0.00613
GO:0006402	mRNA catabolic process	12	3	0.4	0.00661
GO:0010558	negative regulation of macromolecule biosynthetic process	24	4	0.81	0.00780

## Sheet: 24hpi_P.cathem vs Control UP
GO.ID	Term	Annotated	Significant	Expected	adj_pvalue
GO:0006091	generation of precursor metabolites and energy	35	5	0.17	4.5e-07
GO:0009150	purine ribonucleotide metabolic process	16	3	0.08	5.2e-05
GO:0009259	ribonucleotide metabolic process	16	3	0.08	5.2e-05
GO:0019693	ribose phosphate metabolic process	16	3	0.08	5.2e-05
GO:0006163	purine nucleotide metabolic process	17	3	0.08	6.2e-05
GO:0046034	ATP metabolic process	19	3	0.09	8.8e-05
GO:0072521	purine-containing compound metabolic process	25	3	0.12	0.00021
GO:0006753	nucleoside phosphate metabolic process	34	3	0.16	0.00052
GO:0009117	nucleotide metabolic process	34	3	0.16	0.00052
GO:0006613	cotranslational protein targeting to membrane	8	2	0.04	0.00061
GO:0006614	SRP-dependent cotranslational protein targeting to membrane	8	2	0.04	0.00061
GO:0006096	glycolytic process	9	2	0.04	0.00078
GO:0006165	nucleoside diphosphate phosphorylation	9	2	0.04	0.00078
GO:0006757	ATP generation from ADP	9	2	0.04	0.00078
GO:0009132	nucleoside diphosphate metabolic process	9	2	0.04	0.00078
GO:0009135	purine nucleoside diphosphate metabolic process	9	2	0.04	0.00078
GO:0009179	purine ribonucleoside diphosphate metabolic process	9	2	0.04	0.00078
GO:0009185	ribonucleoside diphosphate metabolic process	9	2	0.04	0.00078
GO:0045333	cellular respiration	9	2	0.04	0.00078
GO:0046031	ADP metabolic process	9	2	0.04	0.00078
GO:0046939	nucleotide phosphorylation	9	2	0.04	0.00078
GO:0006090	pyruvate metabolic process	10	2	0.05	0.00097
GO:0006612	protein targeting to membrane	10	2	0.05	0.00097
GO:0045047	protein targeting to ER	10	2	0.05	0.00097
GO:0072599	establishment of protein localization to endoplasmic reticulum	10	2	0.05	0.00097
GO:0016052	carbohydrate catabolic process	11	2	0.05	0.00118
GO:0015980	energy derivation by oxidation of organic compounds	12	2	0.06	0.00142
GO:0055086	nucleobase-containing small molecule metabolic process	50	3	0.24	0.00163
GO:0070972	protein localization to endoplasmic reticulum	13	2	0.06	0.00167
GO:0032787	monocarboxylic acid metabolic process	16	2	0.08	0.00254
GO:0072657	protein localization to membrane	16	2	0.08	0.00254
GO:0090150	establishment of protein localization to membrane	16	2	0.08	0.00254
GO:0051668	localization within membrane	17	2	0.08	0.00288
GO:0022900	electron transport chain	18	2	0.09	0.00323
GO:0015031	protein transport	68	3	0.33	0.00393
GO:0045184	establishment of protein localization	73	3	0.35	0.00481
GO:0006605	protein targeting	22	2	0.11	0.00481
GO:0006616	SRP-dependent cotranslational protein targeting to membrane, translocation	1	1	0	0.00482
GO:0042407	cristae formation	1	1	0	0.00482
GO:0008104	protein localization	77	3	0.37	0.00558
GO:0019637	organophosphate metabolic process	81	3	0.39	0.00643
GO:0072594	establishment of protein localization to organelle	28	2	0.13	0.00774
GO:0007006	mitochondrial membrane organization	2	1	0.01	0.00962
GO:0007007	inner mitochondrial membrane organization	2	1	0.01	0.00962

## Sheet: 24hpi_P.relic vs P.cathem UP
GO.ID	Term	Annotated	Significant	Expected	adj_pvalue
GO:0019220	regulation of phosphate metabolic process	13	3	0.22	0.0012
GO:0051174	regulation of phosphorus metabolic process	13	3	0.22	0.0012
GO:0006464	cellular protein modification process	303	13	5.11	0.0014
GO:0036211	protein modification process	303	13	5.11	0.0014
GO:0071900	regulation of protein serine/threonine kinase activity	4	2	0.07	0.0016
GO:0043412	macromolecule modification	323	13	5.45	0.0025
GO:0016311	dephosphorylation	57	5	0.96	0.0025
GO:0001932	regulation of protein phosphorylation	5	2	0.08	0.0027
GO:0043549	regulation of kinase activity	5	2	0.08	0.0027
GO:0045859	regulation of protein kinase activity	5	2	0.08	0.0027
GO:0009987	cellular process	2946	60	49.7	0.0030
GO:0031399	regulation of protein modification process	18	3	0.3	0.0031
GO:0032268	regulation of cellular protein metabolic process	61	5	1.03	0.0034
GO:0051246	regulation of protein metabolic process	61	5	1.03	0.0034
GO:0006289	nucleotide-excision repair	6	2	0.1	0.0040
GO:0042325	regulation of phosphorylation	6	2	0.1	0.0040
GO:0006796	phosphate-containing compound metabolic process	303	12	5.11	0.0042
GO:0006793	phosphorus metabolic process	305	12	5.15	0.0044
GO:0060255	regulation of macromolecule metabolic process	444	15	7.49	0.0061
GO:0019222	regulation of metabolic process	450	15	7.59	0.0069
GO:0051171	regulation of nitrogen compound metabolic process	407	14	6.87	0.0070
GO:0080090	regulation of primary metabolic process	408	14	6.88	0.0071
GO:0031323	regulation of cellular metabolic process	413	14	6.97	0.0079
GO:0007017	microtubule-based process	75	5	1.27	0.0082
GO:0018193	peptidyl-amino acid modification	48	4	0.81	0.0083
GO:0007018	microtubule-based movement	50	4	0.84	0.0095

## Sheet: 24hpi_P.relic vs P.cathem DOWN
GO.ID	Term	Annotated	Significant	Expected	adj_pvalue
GO:0006457	protein folding	70	14	4.22	5.3e-05
GO:0006753	nucleoside phosphate metabolic process	34	9	2.05	0.00013
GO:0009117	nucleotide metabolic process	34	9	2.05	0.00013
GO:0015031	protein transport	68	12	4.1	0.00062
GO:0046034	ATP metabolic process	19	6	1.14	0.00063
GO:0045184	establishment of protein localization	73	12	4.4	0.00119
GO:0009150	purine ribonucleotide metabolic process	16	5	0.96	0.00192
GO:0009259	ribonucleotide metabolic process	16	5	0.96	0.00192
GO:0019693	ribose phosphate metabolic process	16	5	0.96	0.00192
GO:0032787	monocarboxylic acid metabolic process	16	5	0.96	0.00192
GO:0008104	protein localization	77	12	4.64	0.00192
GO:0006090	pyruvate metabolic process	10	4	0.6	0.00202
GO:0009056	catabolic process	110	15	6.63	0.00219
GO:0055086	nucleobase-containing small molecule metabolic process	50	9	3.01	0.00257
GO:0006163	purine nucleotide metabolic process	17	5	1.02	0.00259
GO:0006091	generation of precursor metabolites and energy	35	7	2.11	0.00416
GO:0006886	intracellular protein transport	54	9	3.25	0.00441
GO:0019439	aromatic compound catabolic process	36	7	2.17	0.00490
GO:0071705	nitrogen compound transport	100	13	6.03	0.00644
GO:0034655	nucleobase-containing compound catabolic process	30	6	1.81	0.00786
GO:0009060	aerobic respiration	8	3	0.48	0.00965
GO:0071702	organic substance transport	153	17	9.22	0.00978

## Sheet: 10dpi_P.relic vs Control UP
GO.ID	Term	Annotated	Significant	Expected	adj_pvalue
GO:0000097	sulfur amino acid biosynthetic process	2	2	0.01	9.1e-06
GO:0006555	methionine metabolic process	2	2	0.01	9.1e-06
GO:0009086	methionine biosynthetic process	2	2	0.01	9.1e-06
GO:0019509	L-methionine salvage from methylthioadenosine	2	2	0.01	9.1e-06
GO:0043102	amino acid salvage	2	2	0.01	9.1e-06
GO:0071265	L-methionine biosynthetic process	2	2	0.01	9.1e-06
GO:0071267	L-methionine salvage	2	2	0.01	9.1e-06
GO:0043094	cellular metabolic compound salvage	3	2	0.01	2.7e-05
GO:0000096	sulfur amino acid metabolic process	4	2	0.01	5.4e-05
GO:0009066	aspartate family amino acid metabolic process	4	2	0.01	5.4e-05
GO:0009067	aspartate family amino acid biosynthetic process	4	2	0.01	5.4e-05
GO:0008652	cellular amino acid biosynthetic process	6	2	0.02	0.00014
GO:0044272	sulfur compound biosynthetic process	6	2	0.02	0.00014
GO:1901607	alpha-amino acid biosynthetic process	6	2	0.02	0.00014
GO:0016053	organic acid biosynthetic process	9	2	0.03	0.00032
GO:0046394	carboxylic acid biosynthetic process	9	2	0.03	0.00032
GO:1901605	alpha-amino acid metabolic process	10	2	0.03	0.00040
GO:0044283	small molecule biosynthetic process	15	2	0.05	0.00093
GO:0006790	sulfur compound metabolic process	17	2	0.05	0.00120
GO:0032434	regulation of proteasomal ubiquitin-dependent protein catabolic process	1	1	0	0.00313
GO:0042176	regulation of protein catabolic process	1	1	0	0.00313
GO:0061136	regulation of proteasomal protein catabolic process	1	1	0	0.00313
GO:1903050	regulation of proteolysis involved in cellular protein catabolic process	1	1	0	0.00313
GO:1903362	regulation of cellular protein catabolic process	1	1	0	0.00313
GO:2000058	regulation of ubiquitin-dependent protein catabolic process	1	1	0	0.00313
GO:0006520	cellular amino acid metabolic process	41	2	0.13	0.00694

## Sheet: 10dpi_P.relic vs Control DOWN
GO.ID	Term	Annotated	Significant	Expected	adj_pvalue
GO:0018344	protein geranylgeranylation	2	1	0	0.0034
