# Supplementary material for: Two avian Plasmodium species trigger different transcriptional responses on their vector Culex pipiens
Source: Mol Ecol. 2023 Dec 18;34(15):e17240. doi: 10.1111/mec.17240 (PMC12288828; doi:10.1111/mec.17240)
Supplement: Supplementary file 4 — Supplementary Material S4. [file MEC-34-e17240-s002.xlsx]

## Sheet: 24hpi_P.relic vs Control UP
GO.ID	Term	Annotated	Significant	Expected	adj_pvalue
GO:0043169	cation binding	360	6	1.33	0.0014
GO:0046872	metal ion binding	360	6	1.33	0.0014
GO:0043167	ion binding	454	6	1.67	0.0047

## Sheet: 24hpi_P.relic vs Control DOWN
GO.ID	Term	Annotated	Significant	Expected	adj_pvalue
GO:0005488	binding	3126	110	80.63	1.0e-07
GO:0005515	protein binding	1488	62	38.38	1.1e-05
GO:0005524	ATP binding	68	9	1.75	5.3e-05
GO:0035639	purine ribonucleoside triphosphate binding	86	10	2.22	6.3e-05
GO:0030554	adenyl nucleotide binding	73	9	1.88	9.3e-05
GO:0032559	adenyl ribonucleotide binding	73	9	1.88	9.3e-05
GO:0017076	purine nucleotide binding	91	10	2.35	0.00010
GO:0032553	ribonucleotide binding	91	10	2.35	0.00010
GO:0032555	purine ribonucleotide binding	91	10	2.35	0.00010
GO:0043168	anion binding	94	10	2.42	0.00013
GO:0000166	nucleotide binding	104	10	2.68	0.00031
GO:1901265	nucleoside phosphate binding	104	10	2.68	0.00031
GO:0036094	small molecule binding	107	10	2.76	0.00039
GO:0043167	ion binding	454	23	11.71	0.00118

## Sheet: 24hpi_P.cathem vs Control UP
GO.ID	Term	Annotated	Significant	Expected	adj_pvalue
GO:0022857	transmembrane transporter activity	412	6	0.91	0.00011
GO:0005215	transporter activity	432	6	0.96	0.00015
GO:0016491	oxidoreductase activity	150	4	0.33	0.00023
GO:0022853	active ion transmembrane transporter activity	17	2	0.04	0.00060
GO:0003824	catalytic activity	1150	8	2.54	0.00086
GO:0015252	proton channel activity	3	1	0.01	0.00662
GO:0016843	amine-lyase activity	3	1	0.01	0.00662
GO:0016844	strictosidine synthase activity	3	1	0.01	0.00662
GO:0046933	proton-transporting ATP synthase activity, rotational mechanism	3	1	0.01	0.00662
GO:0016840	carbon-nitrogen lyase activity	4	1	0.01	0.00882

## Sheet: 24hpi_P.relic vs P.cathem UP
GO.ID	Term	Annotated	Significant	Expected	adj_pvalue
GO:0003676	nucleic acid binding	778	29	11.9	1.8e-06
GO:1901363	heterocyclic compound binding	886	30	13.55	8.2e-06
GO:0097159	organic cyclic compound binding	888	30	13.58	8.6e-06
GO:0005488	binding	3126	60	47.8	0.0038
GO:0008017	microtubule binding	9	2	0.14	0.0078

## Sheet: 24hpi_P.relic vs P.cathem DOWN
GO.ID	Term	Annotated	Significant	Expected	adj_pvalue
GO:0005515	protein binding	1488	85	60.04	0.00012
GO:0015078	proton transmembrane transporter activity	31	7	1.25	0.00018
GO:0008234	cysteine-type peptidase activity	13	4	0.52	0.00138
GO:0035639	purine ribonucleoside triphosphate binding	86	10	3.47	0.00224
GO:0017076	purine nucleotide binding	91	10	3.67	0.00341
GO:0032553	ribonucleotide binding	91	10	3.67	0.00341
GO:0032555	purine ribonucleotide binding	91	10	3.67	0.00341
GO:0043168	anion binding	94	10	3.79	0.00432
GO:0008381	mechanosensitive ion channel activity	3	2	0.12	0.00473
GO:0015252	proton channel activity	3	2	0.12	0.00473
GO:0030276	clathrin binding	3	2	0.12	0.00473
GO:0046933	proton-transporting ATP synthase activity, rotational mechanism	3	2	0.12	0.00473
GO:0009055	electron transfer activity	19	4	0.77	0.00620
GO:0016491	oxidoreductase activity	150	13	6.05	0.00719
GO:0000166	nucleotide binding	104	10	4.2	0.00879
GO:1901265	nucleoside phosphate binding	104	10	4.2	0.00879
GO:0019904	protein domain specific binding	4	2	0.16	0.00921

## Sheet: 10dpi_P.relic vs Control UP
GO.ID	Term	Annotated	Significant	Expected	adj_pvalue
GO:0003785	actin monomer binding	1	1	0	0.0024
GO:0004014	adenosylmethionine decarboxylase activity	1	1	0	0.0024
GO:0033149	FFAT motif binding	1	1	0	0.0024
GO:0008092	cytoskeletal protein binding	52	2	0.12	0.0066
GO:0003924	GTPase activity	4	1	0.01	0.0095
GO:0016830	carbon-carbon lyase activity	4	1	0.01	0.0095
GO:0016831	carboxy-lyase activity	4	1	0.01	0.0095
GO:0019904	protein domain specific binding	4	1	0.01	0.0095

## Sheet: 10dpi_P.relic vs Control DOWN
GO.ID	Term	Annotated	Significant	Expected	adj_pvalue
GO:0008061	chitin binding	135	1	0.1	0.096
